# Supplementary material for: (E)-3-(8-Benz­yloxy-2,3-dihydro-1,4-benzodioxin-6-yl)-1-[2-hy­droxy-4,6-bis­(meth­oxy­meth­oxy)phen­yl]prop-2-en-1-one
Source: Acta Crystallogr Sect E Struct Rep Online. 2011 Mar 19;67(Pt 4):o912–3. doi: 10.1107/S160053681100924X (PMC3100013; doi:10.1107/S160053681100924X)
Supplement: Supplementary file 1 [file e-67-0o912-sup1.cif]

##############################################################################
###                                                                        ###
###        Electronic paper (Acta Crystallographica Section E)             ###
###                                                                        ###
##############################################################################
#                                                                            #
# This CIF contains the data in a paper accepted for publication in Acta     #
# Crystallographica Section E. It conforms to the requirements of Notes      #
# for Authors for Section E, and has been peer reviewed under the auspices   #
# of the IUCr Commission on Journals.                                        #
#                                                                            #
# Full details of the Crystallographic Information File format               #
# are given in the paper "The Crystallographic Information File (CIF):       #
# a New Standard Archive File for Crystallography" by S. R. Hall, F. H.      #
# Allen and I. D. Brown [Acta Cryst. (1991), A47, 655-685].                  #
#                                                                            #
# The current version of the core CIF dictionary is obtainable from          #
# ftp://ftp.iucr.org/pub/cif_core.dic. The current version number is 2.4.    #
#                                                                            #
# Software is freely available for graphical display of the structure(s) in  #
# this CIF.  For information consult the CIF home page http://www.iucr.org/  #
# cif/home.html                                                              #
#                                                                            #
# This file may be used for bona fide research purposes within the           #
# scientific community so long as proper attribution is given to the journal # 
# article from which it was obtained.                                        #
#                                                                            #
##############################################################################
                                             
data_I
_audit_creation_method     SHELXL-97
_chemical_name_systematic
;
(<i>E</i>)-3-(8-Benzyloxy-2,3-dihydro-1,4-benzodioxin-6-yl)-
1-[2-hydroxy-4,6-bis(methoxymethoxy)phenyl]prop-2-en-1-one
;
_chemical_name_common     ?
_chemical_formula_moiety     'C28 H28 O9'
_chemical_formula_sum     'C28 H28 O9'
_chemical_formula_iupac     'C28 H28 O9'
_chemical_formula_weight     508.50
_chemical_melting_point     ?
_symmetry_cell_setting     triclinic
_symmetry_space_group_name_H-M     'P -1'
_symmetry_space_group_name_Hall     '-P 1'
loop_
    _symmetry_equiv_pos_as_xyz
    'x, y, z'
    '-x, -y, -z'
_cell_length_a     8.149(4)
_cell_length_b     11.744(5)
_cell_length_c     14.439(7)
_cell_angle_alpha     72.752(5)
_cell_angle_beta     84.269(5)
_cell_angle_gamma     70.601(5)
_cell_volume     1244.7(10)
_cell_formula_units_Z     2
_cell_measurement_reflns_used     847
_cell_measurement_theta_min     2.649
_cell_measurement_theta_max     27.124
_cell_measurement_temperature     294(2)
_exptl_crystal_description     block
_exptl_crystal_colour     orange
_exptl_crystal_size_max     0.35
_exptl_crystal_size_mid     0.25
_exptl_crystal_size_min     0.18
_exptl_crystal_density_diffrn     1.357
_exptl_crystal_density_meas     ?
_exptl_crystal_density_method     'not measured'
_exptl_crystal_F_000     536
_exptl_absorpt_coefficient_mu     0.102
_exptl_absorpt_correction_type     multi-scan
_exptl_absorpt_process_details     '(SADABS; Sheldrick, 1996)'
_exptl_absorpt_correction_T_min     0.9653
_exptl_absorpt_correction_T_max     0.9820
_exptl_special_details
;
;
_diffrn_ambient_temperature     294(2)
_diffrn_radiation_type     'Mo K\a'
_diffrn_radiation_wavelength     0.71073
_diffrn_radiation_source     'sealed tube'
_diffrn_radiation_monochromator     'graphite'
_diffrn_measurement_device_type     'Bruker CCD 1000 area-detector'
_diffrn_measurement_method     '\f and \w'
_diffrn_detector_area_resol_mean     ?
_diffrn_reflns_number     5687
_diffrn_reflns_av_R_equivalents     0.0263
_diffrn_reflns_av_sigmaI/netI     0.0348
_diffrn_reflns_theta_min     1.48
_diffrn_reflns_theta_max     26.01
_diffrn_reflns_theta_full     26.01
_diffrn_measured_fraction_theta_max     0.973
_diffrn_measured_fraction_theta_full     0.973
_diffrn_reflns_limit_h_min     -9
_diffrn_reflns_limit_h_max     10
_diffrn_reflns_limit_k_min     -14
_diffrn_reflns_limit_k_max     12
_diffrn_reflns_limit_l_min     -17
_diffrn_reflns_limit_l_max     17
_diffrn_standards_number     0
_diffrn_standards_interval_count     ?
_diffrn_standards_interval_time     ?
_diffrn_standards_decay_%     ?
_refine_special_details
;
Refinement of <i>F</i>^2^ against ALL reflections. The weighted <i>R</i>-factor
<i>wR</i> and goodness of fit <i>S</i> are based on <i>F</i>^2^, conventional
<i>R</i>-factors <i>R</i> are based on <i>F</i>, with <i>F</i> set to zero for
negative <i>F</i>^2^. The threshold expression of <i>F</i>^2^ >
\s(<i>F</i>^2^) is used only for calculating <i>R</i>-factors(gt) <i>etc</i>.
and is not relevant to the choice of reflections for refinement.
<i>R</i>-factors based on <i>F</i>^2^ are statistically about twice as large
as those based on <i>F</i>, and <i>R</i>- factors based on ALL data will be
even larger.
;
_reflns_number_total     4774
_reflns_number_gt     3239
_reflns_threshold_expression     I>2\s(I)
_refine_ls_structure_factor_coef     Fsqd
_refine_ls_matrix_type     full
_refine_ls_R_factor_all     0.0820
_refine_ls_R_factor_gt     0.0607
_refine_ls_wR_factor_gt     0.1784
_refine_ls_wR_factor_ref     0.1946
_refine_ls_goodness_of_fit_ref     1.019
_refine_ls_restrained_S_all     1.019
_refine_ls_number_reflns     4774
_refine_ls_number_parameters     353
_refine_ls_number_restraints     0
_refine_ls_hydrogen_treatment     constr
_refine_ls_weighting_scheme     calc
_refine_ls_weighting_details
                 'calc w=1/[\s^2^(Fo^2^)+(0.1260P)^2^] where P=(Fo^2^+2Fc^2^)/3'
_atom_sites_solution_hydrogens     geom
_atom_sites_solution_primary     direct
_atom_sites_solution_secondary     difmap
_refine_ls_shift/su_max     0.000
_refine_ls_shift/su_mean     0.000
_refine_diff_density_max     0.600
_refine_diff_density_min     -0.207
_refine_ls_extinction_method     none
_refine_ls_extinction_coef     ?
loop_
    _atom_type_symbol
    _atom_type_description
    _atom_type_scat_dispersion_real
    _atom_type_scat_dispersion_imag
    _atom_type_scat_source
    'C' 'C' 0.0033 0.0016
                         'International Tables Vol C Tables 4.2.6.8 and 6.1.1.4'
    'H' 'H' 0.0000 0.0000
                         'International Tables Vol C Tables 4.2.6.8 and 6.1.1.4'
    'O' 'O' 0.0106 0.0060
                         'International Tables Vol C Tables 4.2.6.8 and 6.1.1.4'
_computing_data_collection     'SMART (Bruker, 2001)'
_computing_cell_refinement     'SAINT (Bruker, 2001)'
_computing_data_reduction     'SAINT (Bruker, 2001)'
_computing_structure_solution     'SHELXTL (Sheldrick, 2008)'
_computing_structure_refinement     'SHELXTL (Sheldrick, 2008)'
_computing_molecular_graphics     'SHELXTL (Sheldrick, 2008)'
_computing_publication_material     'SHELXTL (Sheldrick, 2008)'
loop_
    _atom_site_type_symbol
    _atom_site_label
    _atom_site_fract_x
    _atom_site_fract_y
    _atom_site_fract_z
    _atom_site_U_iso_or_equiv
    _atom_site_adp_type
    _atom_site_calc_flag
    _atom_site_refinement_flags
    _atom_site_occupancy
    _atom_site_disorder_assembly
    _atom_site_disorder_group
    O O1 -0.02313(19) 0.61404(14) 0.91280(12) 0.0582(5) Uani d . 1 . .
    O O2 -0.2521(2) 0.86192(14) 0.83479(12) 0.0597(5) Uani d . 1 . .
    O O3 0.29103(19) 0.54252(13) 0.84269(11) 0.0558(5) Uani d . 1 A .
    O O4 0.3240(2) 1.09630(15) 0.44508(13) 0.0642(5) Uani d . 1 . .
    O O5 -0.1587(2) 1.65623(15) 0.28563(12) 0.0647(5) Uani d . 1 . .
    O O6 -0.2044(3) 1.83191(15) 0.15912(13) 0.0736(5) Uani d . 1 . .
    O O7 -0.1328(2) 1.30029(15) 0.55058(12) 0.0659(5) Uani d . 1 . .
    O O8 -0.4304(3) 1.35542(18) 0.53966(16) 0.0848(6) Uani d . 1 . .
    O O9 0.3228(2) 1.28722(16) 0.31656(13) 0.0668(5) Uani d . 1 . .
    H H9C 0.3572 1.2137 0.3494 0.100 Uiso calc R 1 . .
    C C1 -0.172(2) 0.6699(16) 0.9639(10) 0.086(4) Uani d P 0.463(18) A 1
    H H1A -0.2494 0.6200 0.9719 0.103 Uiso calc PR 0.463(18) A 1
    H H1B -0.1333 0.6586 1.0283 0.103 Uiso calc PR 0.463(18) A 1
    C C2 -0.2644(15) 0.7837(9) 0.9331(7) 0.057(2) Uani d P 0.463(18) A 1
    H H2A -0.2440 0.8268 0.9765 0.069 Uiso calc PR 0.463(18) A 1
    H H2B -0.3847 0.7855 0.9424 0.069 Uiso calc PR 0.463(18) A 1
    C C1' -0.2038(13) 0.6528(9) 0.9316(8) 0.054(2) Uani d P 0.537(18) A 2
    H H1'1 -0.2492 0.5982 0.9103 0.065 Uiso calc PR 0.537(18) A 2
    H H1'2 -0.2150 0.6304 1.0017 0.065 Uiso calc PR 0.537(18) A 2
    C C2' -0.3120(14) 0.7637(13) 0.9008(13) 0.110(5) Uani d P 0.537(18) A 2
    H H2'1 -0.3615 0.7923 0.9570 0.132 Uiso calc PR 0.537(18) A 2
    H H2'2 -0.4062 0.7567 0.8690 0.132 Uiso calc PR 0.537(18) A 2
    C C3 -0.0883(3) 0.82076(19) 0.79882(16) 0.0448(5) Uani d . 1 A .
    C C4 0.0230(3) 0.69963(18) 0.83660(15) 0.0443(5) Uani d . 1 A .
    C C5 0.1907(3) 0.66401(18) 0.79889(16) 0.0451(5) Uani d . 1 . .
    C C6 0.2440(3) 0.74792(19) 0.72391(16) 0.0474(5) Uani d . 1 A .
    H H6A 0.3559 0.7236 0.6991 0.057 Uiso calc R 1 . .
    C C7 0.1314(3) 0.86943(18) 0.68465(15) 0.0432(5) Uani d . 1 . .
    C C8 -0.0349(3) 0.90484(19) 0.72278(16) 0.0458(5) Uani d . 1 A .
    H H8A -0.1109 0.9854 0.6971 0.055 Uiso calc R 1 . .
    C C9 0.4658(3) 0.5063(2) 0.8107(2) 0.0668(7) Uani d . 1 . .
    H H9A 0.5240 0.5615 0.8209 0.080 Uiso calc R 1 A .
    H H9B 0.4686 0.5137 0.7419 0.080 Uiso calc R 1 . .
    C C10 0.5581(3) 0.3732(2) 0.86577(16) 0.0493(6) Uani d . 1 A .
    C C11 0.5419(3) 0.2761(2) 0.83868(17) 0.0581(6) Uani d . 1 . .
    H H11A 0.4675 0.2931 0.7880 0.070 Uiso calc R 1 A .
    C C12 0.6339(4) 0.1524(2) 0.8848(2) 0.0697(7) Uani d . 1 A .
    H H12A 0.6209 0.0874 0.8651 0.084 Uiso calc R 1 . .
    C C13 0.7425(4) 0.1264(2) 0.9585(2) 0.0699(8) Uani d . 1 . .
    H H13A 0.8061 0.0434 0.9885 0.084 Uiso calc R 1 A .
    C C14 0.7594(4) 0.2206(3) 0.9891(2) 0.0758(8) Uani d . 1 A .
    H H14A 0.8328 0.2021 1.0406 0.091 Uiso calc R 1 . .
    C C15 0.6664(3) 0.3454(2) 0.9430(2) 0.0663(7) Uani d . 1 . .
    H H15A 0.6772 0.4100 0.9642 0.080 Uiso calc R 1 A .
    C C16 0.1943(3) 0.95607(19) 0.60541(15) 0.0453(5) Uani d . 1 A .
    H H16A 0.3115 0.9287 0.5893 0.054 Uiso calc R 1 . .
    C C17 0.1011(3) 1.06911(19) 0.55476(16) 0.0478(5) Uani d . 1 . .
    H H17A -0.0167 1.0994 0.5686 0.057 Uiso calc R 1 A .
    C C18 0.1795(3) 1.1487(2) 0.47661(16) 0.0458(5) Uani d . 1 A .
    C C19 0.0915(3) 1.28298(19) 0.43388(15) 0.0431(5) Uani d . 1 . .
    C C20 -0.0676(3) 1.35676(19) 0.46461(15) 0.0461(5) Uani d . 1 A .
    C C21 -0.1479(3) 1.4795(2) 0.41326(16) 0.0510(6) Uani d . 1 . .
    H H21A -0.2552 1.5247 0.4335 0.061 Uiso calc R 1 A .
    C C22 -0.0687(3) 1.53574(19) 0.33120(16) 0.0487(5) Uani d . 1 A .
    C C23 0.0905(3) 1.4708(2) 0.30072(16) 0.0528(6) Uani d . 1 . .
    H H23A 0.1448 1.5100 0.2470 0.063 Uiso calc R 1 A .
    C C24 0.1693(3) 1.3463(2) 0.35090(15) 0.0473(5) Uani d . 1 A .
    C C25 -0.0851(4) 1.7180(3) 0.19855(19) 0.0734(8) Uani d . 1 . .
    H H25A 0.0211 1.7290 0.2134 0.088 Uiso calc R 1 . .
    H H25B -0.0575 1.6677 0.1531 0.088 Uiso calc R 1 . .
    C C26 -0.2259(6) 1.9197(3) 0.2108(3) 0.1194(14) Uani d . 1 . .
    H H26A -0.3122 1.9971 0.1795 0.179 Uiso calc R 1 . .
    H H26B -0.1174 1.9344 0.2126 0.179 Uiso calc R 1 . .
    H H26C -0.2627 1.8876 0.2758 0.179 Uiso calc R 1 . .
    C C27 -0.2982(3) 1.3618(2) 0.5841(2) 0.0680(7) Uani d . 1 . .
    H H27A -0.3059 1.3242 0.6533 0.082 Uiso calc R 1 . .
    H H27B -0.3094 1.4495 0.5740 0.082 Uiso calc R 1 . .
    C C28 -0.4456(5) 1.2299(3) 0.5652(3) 0.0982(11) Uani d . 1 . .
    H H28A -0.5417 1.2315 0.5308 0.147 Uiso calc R 1 . .
    H H28B -0.4649 1.2023 0.6337 0.147 Uiso calc R 1 . .
    H H28C -0.3402 1.1729 0.5478 0.147 Uiso calc R 1 . .
loop_
    _atom_site_aniso_label
    _atom_site_aniso_U_11
    _atom_site_aniso_U_22
    _atom_site_aniso_U_33
    _atom_site_aniso_U_12
    _atom_site_aniso_U_13
    _atom_site_aniso_U_23
    O1 0.0523(10) 0.0408(9) 0.0614(10) -0.0101(7) 0.0183(7) 0.0037(7)
    O2 0.0496(9) 0.0402(9) 0.0694(11) -0.0047(7) 0.0203(8) -0.0036(7)
    O3 0.0429(9) 0.0350(8) 0.0643(10) -0.0012(6) 0.0149(7) 0.0053(7)
    O4 0.0442(9) 0.0503(10) 0.0700(11) -0.0021(7) 0.0110(8) 0.0056(8)
    O5 0.0641(11) 0.0434(9) 0.0637(11) -0.0075(8) 0.0032(8) 0.0065(8)
    O6 0.0993(15) 0.0432(10) 0.0642(11) -0.0155(9) -0.0202(10) 0.0038(8)
    O7 0.0589(10) 0.0522(10) 0.0613(10) -0.0085(8) 0.0240(8) 0.0028(8)
    O8 0.0620(12) 0.0685(13) 0.1118(17) -0.0101(10) 0.0126(11) -0.0240(12)
    O9 0.0468(10) 0.0562(10) 0.0720(11) -0.0076(8) 0.0192(8) 0.0028(8)
    C1 0.064(7) 0.089(8) 0.065(7) -0.001(5) 0.024(5) 0.003(5)
    C2 0.043(5) 0.047(4) 0.061(5) -0.006(3) 0.025(3) -0.003(3)
    C1' 0.042(3) 0.043(3) 0.060(5) -0.013(2) 0.016(4) 0.007(3)
    C2' 0.053(5) 0.092(7) 0.125(10) -0.012(4) 0.027(5) 0.036(7)
    C3 0.0383(11) 0.0347(11) 0.0536(13) -0.0068(9) 0.0085(9) -0.0094(9)
    C4 0.0463(12) 0.0347(11) 0.0464(12) -0.0138(9) 0.0078(9) -0.0051(9)
    C5 0.0432(12) 0.0310(10) 0.0515(13) -0.0066(9) 0.0063(9) -0.0054(9)
    C6 0.0399(11) 0.0366(11) 0.0544(13) -0.0068(9) 0.0099(9) -0.0056(9)
    C7 0.0433(12) 0.0352(11) 0.0464(12) -0.0114(9) 0.0033(9) -0.0067(9)
    C8 0.0437(12) 0.0295(10) 0.0533(13) -0.0056(9) 0.0052(9) -0.0041(9)
    C9 0.0472(14) 0.0437(13) 0.0808(18) -0.0031(11) 0.0211(12) 0.0047(12)
    C10 0.0377(11) 0.0393(12) 0.0558(14) -0.0047(9) 0.0124(10) -0.0038(10)
    C11 0.0586(15) 0.0560(15) 0.0532(14) -0.0139(12) 0.0013(11) -0.0113(11)
    C12 0.083(2) 0.0442(14) 0.0769(18) -0.0134(13) 0.0072(15) -0.0205(13)
    C13 0.0599(16) 0.0448(14) 0.0790(19) 0.0017(12) 0.0042(14) -0.0014(13)
    C14 0.0631(18) 0.077(2) 0.0727(18) -0.0190(15) -0.0193(14) 0.0036(15)
    C15 0.0725(18) 0.0574(16) 0.0744(18) -0.0275(13) 0.0030(14) -0.0194(13)
    C16 0.0419(12) 0.0372(11) 0.0493(13) -0.0102(9) 0.0057(9) -0.0056(9)
    C17 0.0381(11) 0.0385(11) 0.0556(13) -0.0096(9) 0.0052(9) -0.0011(10)
    C18 0.0373(11) 0.0435(12) 0.0479(12) -0.0107(9) 0.0007(9) -0.0031(9)
    C19 0.0356(11) 0.0407(11) 0.0451(12) -0.0105(9) 0.0012(9) -0.0030(9)
    C20 0.0430(12) 0.0420(12) 0.0461(12) -0.0138(9) 0.0065(9) -0.0037(9)
    C21 0.0439(12) 0.0424(12) 0.0542(14) -0.0050(10) 0.0072(10) -0.0074(10)
    C22 0.0504(13) 0.0365(11) 0.0495(13) -0.0112(10) -0.0042(10) 0.0003(9)
    C23 0.0500(13) 0.0469(13) 0.0483(13) -0.0153(11) 0.0071(10) 0.0035(10)
    C24 0.0389(12) 0.0475(13) 0.0492(13) -0.0153(10) 0.0058(9) -0.0047(10)
    C25 0.0837(19) 0.0560(16) 0.0585(16) -0.0155(14) -0.0043(13) 0.0096(12)
    C26 0.211(5) 0.061(2) 0.090(2) -0.051(2) -0.006(3) -0.0159(18)
    C27 0.0657(18) 0.0594(16) 0.0700(17) -0.0178(13) 0.0291(14) -0.0172(13)
    C28 0.090(2) 0.082(2) 0.130(3) -0.0292(18) 0.019(2) -0.044(2)
_geom_special_details
;
All e.s.d.'s (except the e.s.d. in the dihedral angle between two l.s. planes)
are estimated using the full covariance matrix. The cell e.s.d.'s are taken
into account individually in the estimation of e.s.d.'s in distances, angles
and torsion angles; correlations between e.s.d.'s in cell parameters are only
used when they are defined by crystal symmetry. An approximate (isotropic)
treatment of cell e.s.d.'s is used for estimating e.s.d.'s involving l.s.
planes.
;
loop_
    _geom_bond_atom_site_label_1
    _geom_bond_atom_site_label_2
    _geom_bond_site_symmetry_2
    _geom_bond_distance
    _geom_bond_publ_flag
    O1 C4 . 1.369(2) ?
    O1 C1' . 1.413(10) ?
    O1 C1 . 1.425(14) ?
    O2 C3 . 1.366(2) ?
    O2 C2' . 1.452(11) ?
    O2 C2 . 1.458(10) ?
    O3 C5 . 1.377(2) ?
    O3 C9 . 1.416(3) ?
    O4 C18 . 1.245(2) ?
    O5 C22 . 1.352(3) ?
    O5 C25 . 1.437(3) ?
    O6 C25 . 1.362(3) ?
    O6 C26 . 1.400(4) ?
    O7 C20 . 1.370(2) ?
    O7 C27 . 1.415(3) ?
    O8 C27 . 1.341(3) ?
    O8 C28 . 1.455(4) ?
    O9 C24 . 1.340(2) ?
    O9 H9C . 0.8200 ?
    C1 C2 . 1.264(19) ?
    C1 H1A . 0.9700 ?
    C1 H1B . 0.9700 ?
    C2 H2A . 0.9700 ?
    C2 H2B . 0.9700 ?
    C1' C2' . 1.282(15) ?
    C1' H1'1 . 0.9700 ?
    C1' H1'2 . 0.9700 ?
    C2' H2'1 . 0.9700 ?
    C2' H2'2 . 0.9700 ?
    C3 C8 . 1.384(3) ?
    C3 C4 . 1.388(3) ?
    C4 C5 . 1.395(3) ?
    C5 C6 . 1.374(3) ?
    C6 C7 . 1.398(3) ?
    C6 H6A . 0.9300 ?
    C7 C8 . 1.388(3) ?
    C7 C16 . 1.465(3) ?
    C8 H8A . 0.9300 ?
    C9 C10 . 1.497(3) ?
    C9 H9A . 0.9700 ?
    C9 H9B . 0.9700 ?
    C10 C11 . 1.358(3) ?
    C10 C15 . 1.384(3) ?
    C11 C12 . 1.385(3) ?
    C11 H11A . 0.9300 ?
    C12 C13 . 1.350(4) ?
    C12 H12A . 0.9300 ?
    C13 C14 . 1.357(4) ?
    C13 H13A . 0.9300 ?
    C14 C15 . 1.396(4) ?
    C14 H14A . 0.9300 ?
    C15 H15A . 0.9300 ?
    C16 C17 . 1.319(3) ?
    C16 H16A . 0.9300 ?
    C17 C18 . 1.477(3) ?
    C17 H17A . 0.9300 ?
    C18 C19 . 1.464(3) ?
    C19 C20 . 1.413(3) ?
    C19 C24 . 1.422(3) ?
    C20 C21 . 1.375(3) ?
    C21 C22 . 1.387(3) ?
    C21 H21A . 0.9300 ?
    C22 C23 . 1.373(3) ?
    C23 C24 . 1.384(3) ?
    C23 H23A . 0.9300 ?
    C25 H25A . 0.9700 ?
    C25 H25B . 0.9700 ?
    C26 H26A . 0.9600 ?
    C26 H26B . 0.9600 ?
    C26 H26C . 0.9600 ?
    C27 H27A . 0.9700 ?
    C27 H27B . 0.9700 ?
    C28 H28A . 0.9600 ?
    C28 H28B . 0.9600 ?
    C28 H28C . 0.9600 ?
loop_
    _geom_angle_atom_site_label_1
    _geom_angle_atom_site_label_2
    _geom_angle_atom_site_label_3
    _geom_angle_site_symmetry_1
    _geom_angle_site_symmetry_3
    _geom_angle
    _geom_angle_publ_flag
    C4 O1 C1' . . 112.0(4) ?
    C4 O1 C1 . . 113.1(6) ?
    C1' O1 C1 . . 26.9(7) ?
    C3 O2 C2' . . 114.7(5) ?
    C3 O2 C2 . . 110.1(5) ?
    C2' O2 C2 . . 30.5(7) ?
    C5 O3 C9 . . 116.05(16) ?
    C22 O5 C25 . . 117.68(19) ?
    C25 O6 C26 . . 113.9(3) ?
    C20 O7 C27 . . 120.56(18) ?
    C27 O8 C28 . . 113.5(2) ?
    C24 O9 H9C . . 109.5 ?
    C2 C1 O1 . . 122.3(10) ?
    C2 C1 H1A . . 106.8 ?
    O1 C1 H1A . . 106.8 ?
    C2 C1 H1B . . 106.8 ?
    O1 C1 H1B . . 106.8 ?
    H1A C1 H1B . . 106.6 ?
    C1 C2 O2 . . 123.6(9) ?
    C1 C2 H2A . . 106.4 ?
    O2 C2 H2A . . 106.4 ?
    C1 C2 H2B . . 106.4 ?
    O2 C2 H2B . . 106.4 ?
    H2A C2 H2B . . 106.5 ?
    C2' C1' O1 . . 126.8(8) ?
    C2' C1' H1'1 . . 105.6 ?
    O1 C1' H1'1 . . 105.6 ?
    C2' C1' H1'2 . . 105.6 ?
    O1 C1' H1'2 . . 105.6 ?
    H1'1 C1' H1'2 . . 106.1 ?
    C1' C2' O2 . . 119.3(8) ?
    C1' C2' H2'1 . . 107.5 ?
    O2 C2' H2'1 . . 107.5 ?
    C1' C2' H2'2 . . 107.5 ?
    O2 C2' H2'2 . . 107.5 ?
    H2'1 C2' H2'2 . . 107.0 ?
    O2 C3 C8 . . 117.66(18) ?
    O2 C3 C4 . . 122.02(18) ?
    C8 C3 C4 . . 120.32(18) ?
    O1 C4 C3 . . 122.35(18) ?
    O1 C4 C5 . . 118.11(18) ?
    C3 C4 C5 . . 119.49(18) ?
    C6 C5 O3 . . 125.25(18) ?
    C6 C5 C4 . . 120.08(19) ?
    O3 C5 C4 . . 114.67(17) ?
    C5 C6 C7 . . 120.63(19) ?
    C5 C6 H6A . . 119.7 ?
    C7 C6 H6A . . 119.7 ?
    C8 C7 C6 . . 119.15(18) ?
    C8 C7 C16 . . 122.12(19) ?
    C6 C7 C16 . . 118.73(19) ?
    C3 C8 C7 . . 120.32(19) ?
    C3 C8 H8A . . 119.8 ?
    C7 C8 H8A . . 119.8 ?
    O3 C9 C10 . . 109.76(17) ?
    O3 C9 H9A . . 109.7 ?
    C10 C9 H9A . . 109.7 ?
    O3 C9 H9B . . 109.7 ?
    C10 C9 H9B . . 109.7 ?
    H9A C9 H9B . . 108.2 ?
    C11 C10 C15 . . 118.2(2) ?
    C11 C10 C9 . . 120.4(2) ?
    C15 C10 C9 . . 121.4(2) ?
    C10 C11 C12 . . 121.4(3) ?
    C10 C11 H11A . . 119.3 ?
    C12 C11 H11A . . 119.3 ?
    C13 C12 C11 . . 119.9(2) ?
    C13 C12 H12A . . 120.0 ?
    C11 C12 H12A . . 120.0 ?
    C12 C13 C14 . . 120.4(3) ?
    C12 C13 H13A . . 119.8 ?
    C14 C13 H13A . . 119.8 ?
    C13 C14 C15 . . 119.8(3) ?
    C13 C14 H14A . . 120.1 ?
    C15 C14 H14A . . 120.1 ?
    C10 C15 C14 . . 120.2(2) ?
    C10 C15 H15A . . 119.9 ?
    C14 C15 H15A . . 119.9 ?
    C17 C16 C7 . . 126.4(2) ?
    C17 C16 H16A . . 116.8 ?
    C7 C16 H16A . . 116.8 ?
    C16 C17 C18 . . 121.5(2) ?
    C16 C17 H17A . . 119.2 ?
    C18 C17 H17A . . 119.2 ?
    O4 C18 C19 . . 119.96(18) ?
    O4 C18 C17 . . 117.31(19) ?
    C19 C18 C17 . . 122.70(18) ?
    C20 C19 C24 . . 115.78(19) ?
    C20 C19 C18 . . 126.62(18) ?
    C24 C19 C18 . . 117.56(18) ?
    O7 C20 C21 . . 122.18(19) ?
    O7 C20 C19 . . 115.90(18) ?
    C21 C20 C19 . . 121.86(19) ?
    C20 C21 C22 . . 119.9(2) ?
    C20 C21 H21A . . 120.0 ?
    C22 C21 H21A . . 120.0 ?
    O5 C22 C23 . . 123.9(2) ?
    O5 C22 C21 . . 115.3(2) ?
    C23 C22 C21 . . 120.8(2) ?
    C22 C23 C24 . . 119.27(19) ?
    C22 C23 H23A . . 120.4 ?
    C24 C23 H23A . . 120.4 ?
    O9 C24 C23 . . 116.51(18) ?
    O9 C24 C19 . . 121.29(19) ?
    C23 C24 C19 . . 122.19(19) ?
    O6 C25 O5 . . 107.9(2) ?
    O6 C25 H25A . . 110.1 ?
    O5 C25 H25A . . 110.1 ?
    O6 C25 H25B . . 110.1 ?
    O5 C25 H25B . . 110.1 ?
    H25A C25 H25B . . 108.4 ?
    O6 C26 H26A . . 109.5 ?
    O6 C26 H26B . . 109.5 ?
    H26A C26 H26B . . 109.5 ?
    O6 C26 H26C . . 109.5 ?
    H26A C26 H26C . . 109.5 ?
    H26B C26 H26C . . 109.5 ?
    O8 C27 O7 . . 113.2(2) ?
    O8 C27 H27A . . 108.9 ?
    O7 C27 H27A . . 108.9 ?
    O8 C27 H27B . . 108.9 ?
    O7 C27 H27B . . 108.9 ?
    H27A C27 H27B . . 107.8 ?
    O8 C28 H28A . . 109.5 ?
    O8 C28 H28B . . 109.5 ?
    H28A C28 H28B . . 109.5 ?
    O8 C28 H28C . . 109.5 ?
    H28A C28 H28C . . 109.5 ?
    H28B C28 H28C . . 109.5 ?
loop_
    _geom_hbond_atom_site_label_D
    _geom_hbond_atom_site_label_H
    _geom_hbond_atom_site_label_A
    _geom_hbond_site_symmetry_A
    _geom_hbond_distance_DH
    _geom_hbond_distance_HA
    _geom_hbond_distance_DA
    _geom_hbond_angle_DHA
    O9 H9C O4 . 0.82 1.71 2.448(2) 149
    C6 H6A O9 2_676 0.93 2.57 3.426(3) 154
    C21 H21A O8 2_486 0.93 2.53 3.453(3) 169
data_global
_journal_date_recd_electronic     2011-03-06
_journal_date_accepted     2011-03-10
_journal_name_full     'Acta Crystallographica, Section E'
_journal_year     2011
_journal_volume     67
_journal_issue      4
_journal_page_first     o912
_journal_page_last     o913
_journal_paper_category     QO
_journal_coeditor_code     XU5171
_publ_contact_author_name     'De-Yong Ye'
_publ_contact_author_address
;
Department of Medicinal Chemistry
School of Pharmacy
Fudan University
Shanghai 201203
People's Republic of China
;
_publ_contact_author_email     'dyye@shmu.edu.cn'
_publ_contact_author_fax     '86-21-51980125'
_publ_contact_author_phone     '86-21-51980117'
_publ_section_title
;\
(<i>E</i>)-3-(8-Benzyloxy-2,3-dihydro-1,4-benzodioxin-6-yl)-1-[2-hydroxy-4,6-\
bis(methoxymethoxy)phenyl]prop-2-en-1-one
;
loop_
    _publ_author_name
    _publ_author_address
    'Zhang, Yu'
;
Department of Medicinal Chemistry
School of Pharmacy
Fudan University
Shanghai 201203
People's Republic of China
;
    'Zhang, Yi-Nan'
;
Department of Medicinal Chemistry
School of Pharmacy
Fudan University
Shanghai 201203
People's Republic of China
;
    'Liu, Ming-Ming'
;
Department of Medicinal Chemistry
School of Pharmacy
Fudan University
Shanghai 201203
People's Republic of China
;
    'Ryu, Kum-Chol'
;
Institute of Pharmacy
Ham Hung Pharmaceutical University
Ham Hung
Democratic People's Republic of Korea
;
    'Ye, De-Yong'
;
Department of Medicinal Chemistry
School of Pharmacy
Fudan University
Shanghai 201203
People's Republic of China
;
