# Supplementary material for: (E)-3-(8-Benz­yloxy-2,3-dihydro-1,4-benzodioxin-6-yl)-1-[2-hy­droxy-4,6-bis­(meth­oxy­meth­oxy)phen­yl]prop-2-en-1-one
Source: Acta Crystallogr Sect E Struct Rep Online. 2011 Mar 19;67(Pt 4):o912–3. doi: 10.1107/S160053681100924X (PMC3100013; doi:10.1107/S160053681100924X)
Supplement: Supplementary file 2 [file e-67-0o912-Isup2.hkl]

# 
# h,k,l, Fc-squared, Fo-squared, sigma(Fo-squared) and status flag 
# 
data_I
_shelx_title ' a00908a in P-1' 
_shelx_refln_list_code          4 
_shelx_F_calc_maximum      148.02 
_exptl_crystal_F_000       536.00 
_reflns_d_resolution_high  0.8104 
 
loop_ 
 _symmetry_equiv_pos_as_xyz 
 'x, y, z' 
 '-x, -y, -z' 
 
_cell_length_a     8.1489 
_cell_length_b    11.7438 
_cell_length_c    14.4387 
_cell_angle_alpha  72.752 
_cell_angle_beta   84.269 
_cell_angle_gamma  70.601 
 
_shelx_F_squared_multiplier     1.000 
 
loop_ 
 _refln_index_h 
 _refln_index_k 
 _refln_index_l 
 _refln_F_squared_calc 
 _refln_F_squared_meas 
 _refln_F_squared_sigma 
 _refln_observed_status 
   1   0   0     4108.32     3770.12     32.09 o 
   2   0   0     2432.75     2573.29     13.97 o 
   3   0   0      292.48      327.64      4.37 o 
   4   0   0        6.15        4.15      0.87 o 
   5   0   0      173.62      164.15      3.71 o 
   6   0   0        0.68        1.31      2.18 o 
   7   0   0       13.52       17.68      3.27 o 
   8   0   0       71.20       71.81      5.68 o 
   9   0   0        6.41        9.39      3.06 o 
  -9   1   0        9.32       13.32      3.49 o 
  -8   1   0       12.90       15.06      3.27 o 
  -7   1   0       10.16        8.29      2.84 o 
  -6   1   0       13.51        8.73      2.62 o 
  -5   1   0       19.11       21.61      1.75 o 
  -4   1   0      435.59      462.32      6.11 o 
  -3   1   0       16.13        8.73      1.31 o 
  -2   1   0       46.68       51.08      2.18 o 
  -1   1   0      250.67      225.48      2.62 o 
   0   1   0     2000.34     1975.86     15.72 o 
   1   1   0      171.46      180.11      8.73 o 
   2   1   0     9752.12     9459.96     53.48 o 
   3   1   0      211.62      221.80      2.52 o 
   4   1   0      332.27      394.43      5.02 o 
   5   1   0      380.93      392.25      5.46 o 
   6   1   0      103.01       92.99      5.24 o 
   7   1   0       95.53       90.80      5.89 o 
   8   1   0       56.52       59.15      5.24 o 
   9   1   0       57.49       46.71      5.02 o 
  -8   2   0        6.20        5.24      2.84 o 
  -7   2   0       15.08       13.10      3.27 o 
  -6   2   0       14.04       14.41      3.06 o 
  -5   2   0       59.06       53.91      3.93 o 
  -4   2   0       42.51       62.21      2.62 o 
  -3   2   0       11.80        9.60      1.09 o 
  -2   2   0      123.57      120.49      2.62 o 
  -1   2   0     2203.58     2459.35     16.81 o 
   0   2   0     4694.23     5024.35     32.74 o 
   1   2   0     1455.01     1495.60     15.50 o 
   2   2   0     1542.54     1505.87     11.56 o 
   3   2   0       43.88       31.51      3.06 o 
   4   2   0       67.20       77.66      5.24 o 
   5   2   0      432.19      517.56      7.20 o 
   6   2   0       77.46       75.52      4.80 o 
   7   2   0        8.86       10.91      2.84 o 
   8   2   0        0.63       -0.22      1.96 o 
   9   2   0        0.31        0.00      2.18 o 
  -8   3   0       35.87       38.20      4.58 o 
  -7   3   0        6.86        5.24      2.62 o 
  -6   3   0      264.09      246.00     14.62 o 
  -5   3   0      277.33      314.98      6.11 o 
  -4   3   0      154.55      191.87      4.37 o 
  -3   3   0        0.86        1.96      1.09 o 
  -2   3   0     1552.61     1496.52     10.70 o 
  -1   3   0      293.20      334.40      3.49 o 
   0   3   0      217.09      221.12      3.06 o 
   1   3   0       98.06       60.81      8.08 o 
   2   3   0       18.67        8.03      3.93 o 
   3   3   0        4.42       12.45      1.86 o 
   4   3   0       55.49       42.27      2.95 o 
   5   3   0        0.99       -0.44      1.05 o 
   6   3   0       15.38       11.57      1.52 o 
   7   3   0        7.53        7.42      2.62 o 
   8   3   0       70.51       75.52      5.68 o 
   9   3   0       15.54       13.32      3.27 o 
  -7   4   0        5.18        9.60      2.84 o 
  -6   4   0      111.21      115.03      4.37 o 
  -5   4   0      409.37      447.04      7.64 o 
  -4   4   0       67.99       76.18      3.06 o 
  -3   4   0       66.22       82.07      2.84 o 
  -2   4   0        1.62        0.22      0.65 o 
  -1   4   0       45.45       50.86      1.53 o 
   0   4   0     1452.29     1582.96     20.08 o 
   1   4   0      426.90      456.31      7.97 o 
   2   4   0     1097.88     1056.17     47.04 o 
   3   4   0        1.20        1.12      0.44 o 
   4   4   0      151.25      166.28      6.66 o 
   5   4   0       58.01       46.28      2.20 o 
   6   4   0        1.03        0.89      1.25 o 
   7   4   0       13.72       10.73      1.73 o 
   8   4   0        6.85        8.95      2.84 o 
   9   4   0        1.01        0.22      2.62 o 
  10   4   0        0.02        0.44      2.84 o 
  -6   5   0       52.09       59.37      5.02 o 
  -5   5   0      126.07      117.43      6.11 o 
  -4   5   0      657.73      705.70      8.95 o 
  -3   5   0      738.45      762.45     10.91 o 
  -2   5   0      146.89      156.94      3.27 o 
  -1   5   0      778.34      891.67     14.41 o 
   0   5   0     2781.87     3170.80     37.11 o 
   1   5   0       13.80       15.59      0.93 o 
   2   5   0      596.61      491.60     21.39 o 
   3   5   0     1515.57     1502.75     22.16 o 
   4   5   0      419.36      379.78      5.89 o 
   5   5   0      256.44      241.33      4.62 o 
   6   5   0        4.46        3.08      1.29 o 
   7   5   0       16.60       14.09      1.83 o 
   8   5   0       33.60       37.49      3.38 o 
   9   5   0        5.24        7.20      3.27 o 
  -6   6   0        0.49       -1.31      2.62 o 
  -5   6   0        0.37       -0.22      2.40 o 
  -4   6   0       98.23      108.70      6.11 o 
  -3   6   0      559.52      577.35     12.44 o 
  -2   6   0        0.26        1.75      2.18 o 
  -1   6   0        6.52       14.19      2.40 o 
   0   6   0      736.69      834.26     25.32 o 
   1   6   0      222.08      239.46      6.00 o 
   2   6   0      499.61      494.16      4.35 o 
   3   6   0      637.30      623.64     10.70 o 
   4   6   0       95.04       95.82      2.18 o 
   5   6   0      381.88      388.49     12.22 o 
   6   6   0      147.84      155.55      4.30 o 
   7   6   0        0.90        0.59      1.46 o 
   8   6   0      184.70      198.99      5.40 o 
   9   6   0      163.48      177.68      8.95 o 
  -6   7   0        7.34       11.13      3.71 o 
  -5   7   0        1.08       -0.44      2.62 o 
  -4   7   0       33.09       35.14      3.93 o 
  -3   7   0       80.88       76.83      5.02 o 
  -2   7   0       12.30       12.88      2.84 o 
  -1   7   0        4.95        1.75      1.75 o 
   0   7   0      127.03      115.47      5.24 o 
   1   7   0       44.53       39.29      3.06 o 
   2   7   0      268.06      242.07      4.37 o 
   3   7   0        3.24        2.98      0.87 o 
   4   7   0       79.59       70.87      1.85 o 
   5   7   0      142.41      130.55      3.61 o 
   6   7   0        2.53        2.16      1.41 o 
   7   7   0       75.10       72.57      3.71 o 
   8   7   0      160.22      170.90      5.03 o 
   9   7   0        4.59        2.72      1.65 o 
  -5   8   0       17.04       18.77      3.71 o 
  -4   8   0       47.49       44.53      4.80 o 
  -3   8   0       17.94       13.32      3.27 o 
  -2   8   0        8.84        5.24      2.62 o 
  -1   8   0       22.74       26.41      3.27 o 
   0   8   0       87.13      103.25      5.46 o 
   1   8   0      248.60      208.89      6.33 o 
   2   8   0      103.24       89.71      2.84 o 
   3   8   0       38.44       35.36      1.96 o 
   4   8   0       39.84       38.42      1.75 o 
   5   8   0       16.50       13.65      1.96 o 
   6   8   0        1.41        1.70      1.45 o 
   7   8   0       38.22       35.36      2.46 o 
   8   8   0       10.48       11.76      1.99 o 
   9   8   0        9.53       12.76      2.40 o 
  -5   9   0        1.41       -0.87      3.06 o 
  -4   9   0        1.40        3.27      3.06 o 
  -3   9   0        0.03       -0.44      2.62 o 
  -2   9   0        9.85        8.51      3.06 o 
  -1   9   0      155.98      156.29      7.20 o 
   0   9   0       17.73       15.06      3.06 o 
   1   9   0       79.33       83.82      4.58 o 
   2   9   0      506.72      505.75      7.20 o 
   3   9   0       22.92       20.95      1.96 o 
   4   9   0       37.14       37.76      2.18 o 
   5   9   0       16.11       10.04      2.18 o 
   6   9   0        9.23        6.33      1.96 o 
   7   9   0        8.30       11.57      2.40 o 
   8   9   0       12.28       12.44      2.62 o 
   9   9   0       19.22       25.67      2.62 o 
  -4  10   0       23.12       28.81      4.80 o 
  -3  10   0        7.99        8.29      3.49 o 
  -2  10   0        7.57        4.80      3.06 o 
  -1  10   0       18.45       10.26      3.06 o 
   0  10   0      112.43      101.06      5.68 o 
   1  10   0       96.72       95.39      5.46 o 
   2  10   0      837.54      804.58     10.48 o 
   3  10   0      217.25      219.81      5.02 o 
   4  10   0       93.73      102.37      3.49 o 
   5  10   0        6.06        3.27      2.18 o 
   6  10   0       41.58       38.64      3.49 o 
   7  10   0        0.48        1.09      1.53 o 
   8  10   0        0.13        0.65      2.18 o 
  -3  11   0       34.45       41.47      5.24 o 
  -2  11   0        0.71        1.96      3.06 o 
  -1  11   0        0.04       -0.44      2.18 o 
   0  11   0       59.38       60.90      5.02 o 
   1  11   0       34.97       25.76      2.40 o 
   2  11   0      189.92      189.90      5.02 o 
   3  11   0       27.05       29.69      2.40 o 
   4  11   0      187.20      199.94      7.20 o 
   5  11   0      126.56      124.42      5.68 o 
   6  11   0       51.60       53.91      4.15 o 
   7  11   0        1.24        0.87      1.96 o 
   8  11   0        4.72        3.49      2.40 o 
  -1  12   0        0.11       -0.65      2.62 o 
   0  12   0       15.65       17.90      3.49 o 
   1  12   0       12.65        9.39      1.96 o 
   2  12   0       39.27       33.83      2.62 o 
   3  12   0       43.85       39.95      2.62 o 
   4  12   0        1.54        3.06      2.40 o 
   5  12   0       98.09       95.82      5.24 o 
   6  12   0        9.81       13.75      3.27 o 
   7  12   0       17.78       17.24      3.06 o 
   0  13   0        2.11        2.62      2.62 o 
   1  13   0        0.22       -0.22      2.18 o 
   2  13   0        2.23        0.44      1.96 o 
   3  13   0        2.34        2.18      1.53 o 
   4  13   0        0.03       -0.22      2.40 o 
   5  13   0        4.71        4.58      2.40 o 
   6  13   0        4.78        5.89      3.06 o 
  -5 -13   1        0.00        0.87      2.18 o 
  -4 -13   1        0.30        0.65      2.84 o 
  -3 -13   1        9.08       11.13      2.18 o 
  -2 -13   1        8.77       10.48      1.96 o 
  -1 -13   1        0.61       -2.18      2.18 o 
  -7 -12   1       11.49       12.44      2.84 o 
  -6 -12   1        2.35        1.75      2.18 o 
  -5 -12   1       26.14       25.98      3.27 o 
  -4 -12   1        0.83        1.75      2.40 o 
  -3 -12   1        1.11       -0.22      1.53 o 
  -2 -12   1        0.31        0.44      1.31 o 
  -1 -12   1        0.35       -0.44      1.53 o 
   0 -12   1        1.34        0.44      2.40 o 
   1 -12   1       15.88       13.53      3.49 o 
  -8 -11   1        5.12        4.80      2.62 o 
  -7 -11   1       34.74       32.96      3.71 o 
  -6 -11   1       30.29       27.72      3.49 o 
  -5 -11   1       70.03       66.14      4.37 o 
  -4 -11   1        9.40        9.39      2.84 o 
  -3 -11   1        8.94        7.20      1.75 o 
  -2 -11   1        0.13        0.87      1.31 o 
  -1 -11   1        0.02        0.87      1.53 o 
   0 -11   1        3.08        5.89      2.84 o 
   1 -11   1        7.86        7.64      2.62 o 
   2 -11   1       17.55       20.08      4.15 o 
  -8 -10   1        0.73       -0.22      1.96 o 
  -7 -10   1        5.02        4.15      2.18 o 
  -6 -10   1        6.87        5.89      2.18 o 
  -5 -10   1       56.81       51.73      3.93 o 
  -4 -10   1       57.33       55.44      4.15 o 
  -3 -10   1      317.64      301.88      5.89 o 
  -2 -10   1       98.26       84.69      3.49 o 
  -1 -10   1      100.43       99.54      5.46 o 
   0 -10   1       20.40       23.14      3.49 o 
   1 -10   1        9.50       14.19      3.27 o 
   2 -10   1        6.97        6.11      3.27 o 
   3 -10   1        7.47        5.02      3.49 o 
   4 -10   1        0.83        4.80      3.71 o 
  -9  -9   1        2.22        0.00      2.18 o 
  -8  -9   1       16.73       19.86      3.06 o 
  -7  -9   1        3.20        0.65      1.96 o 
  -6  -9   1        5.04        4.37      1.75 o 
  -5  -9   1       41.78       38.64      3.27 o 
  -4  -9   1       55.46       56.32      3.93 o 
  -3  -9   1      320.59      320.65      5.68 o 
  -2  -9   1      561.09      543.30      7.64 o 
  -1  -9   1        0.11       -1.09      2.18 o 
   0  -9   1       19.83       22.92      3.27 o 
   1  -9   1       46.74       48.02      4.58 o 
   2  -9   1      341.22      309.08     10.26 o 
   3  -9   1       30.37       24.67      3.93 o 
   4  -9   1       14.85       13.97      3.71 o 
  -9  -8   1        2.18        1.39      1.62 o 
  -8  -8   1       46.04       54.43      7.31 o 
  -7  -8   1       18.99       17.69      1.99 o 
  -6  -8   1        0.30        0.29      1.15 o 
  -5  -8   1       43.74       34.27      3.06 o 
  -4  -8   1       13.44        7.20      2.18 o 
  -3  -8   1       34.00       30.78      1.96 o 
  -2  -8   1       38.73       34.71      2.18 o 
  -1  -8   1       11.98       12.22      2.62 o 
   0  -8   1        0.21       -1.75      1.96 o 
   1  -8   1        1.48        1.96      2.18 o 
   2  -8   1       31.74       25.32      3.49 o 
   3  -8   1        0.51        2.18      2.18 o 
   4  -8   1       13.97       16.37      3.27 o 
   5  -8   1       16.58       16.15      3.49 o 
  -9  -7   1        0.98       -1.56      1.49 o 
  -8  -7   1       44.62       43.51      2.82 o 
  -7  -7   1        4.79        3.04      1.52 o 
  -6  -7   1       33.36       30.05      2.05 o 
  -5  -7   1        8.73        6.80      5.24 o 
  -4  -7   1        8.37        8.92      0.95 o 
  -3  -7   1       20.01       19.86      1.53 o 
  -2  -7   1        7.82        8.73      1.31 o 
  -1  -7   1       33.12       32.52      3.06 o 
   0  -7   1       66.92       65.92      4.15 o 
   1  -7   1       94.57       99.97      5.24 o 
   2  -7   1       24.23       25.32      3.49 o 
   3  -7   1        1.00        0.87      2.18 o 
   4  -7   1        3.18        3.27      2.62 o 
   5  -7   1       16.18       14.84      3.49 o 
   6  -7   1        4.42        5.46      3.06 o 
  -9  -6   1       25.37       24.08      2.38 o 
  -8  -6   1        9.58        8.20      1.78 o 
  -7  -6   1      925.55     1001.00     12.77 o 
  -6  -6   1       52.43       54.47      2.57 o 
  -5  -6   1       44.00       35.30      1.99 o 
  -4  -6   1       51.39       56.72      1.54 o 
  -3  -6   1       40.44       34.62      1.64 o 
  -2  -6   1      204.63      185.72      3.11 o 
  -1  -6   1      173.73      196.89      5.46 o 
   0  -6   1      175.76      178.55      5.89 o 
   1  -6   1      176.59      161.09      6.11 o 
   2  -6   1        2.54        3.27      2.40 o 
   3  -6   1       15.61       20.30      3.27 o 
   4  -6   1        8.73        9.17      2.84 o 
   5  -6   1       62.21       66.79      5.24 o 
   6  -6   1        3.81        2.62      3.06 o 
  -9  -5   1       10.38       11.35      3.49 o 
  -8  -5   1        0.83        1.12      1.57 o 
  -7  -5   1        5.45        4.58      1.57 o 
  -6  -5   1        0.36        0.72      1.21 o 
  -5  -5   1      143.05      148.04      3.67 o 
  -4  -5   1        2.80        2.70      0.61 o 
  -3  -5   1     1114.09     1203.83     28.59 o 
  -2  -5   1       26.98       22.47      1.20 o 
  -1  -5   1      149.69      152.36      4.58 o 
   0  -5   1     1874.09     2305.25     22.26 o 
   1  -5   1       14.27       11.13      0.65 o 
   2  -5   1      720.12      832.30      7.86 o 
   3  -5   1       35.73       43.44      2.18 o 
   4  -5   1      198.83      213.48      7.86 o 
   5  -5   1      308.55      326.33     10.26 o 
   6  -5   1       53.17       64.17      5.24 o 
  -9  -4   1       23.59       21.83      3.93 o 
  -8  -4   1      188.54      198.85      8.73 o 
  -7  -4   1       13.40       13.35      1.96 o 
  -6  -4   1       35.32       35.02      2.05 o 
  -5  -4   1       75.48       82.33      2.67 o 
  -4  -4   1       53.26       52.12      1.20 o 
  -3  -4   1      490.15      466.73    111.32 o 
  -2  -4   1       43.30       60.87      2.95 o 
  -1  -4   1      593.39      512.91      4.32 o 
   0  -4   1      262.84      330.69      6.77 o 
   1  -4   1       18.42       27.07      1.09 o 
   2  -4   1       77.74      126.38      3.06 o 
   3  -4   1        0.68        0.87      1.09 o 
   4  -4   1        1.79        0.00      1.31 o 
   5  -4   1      404.84      458.17      7.86 o 
   6  -4   1      141.07      153.89      5.02 o 
  -9  -3   1        0.28        1.75      2.62 o 
  -8  -3   1        2.36        0.87      2.40 o 
  -7  -3   1       74.12       71.60      5.24 o 
  -6  -3   1       16.21       13.37      1.45 o 
  -5  -3   1        0.00       -0.13      0.89 o 
  -4  -3   1       20.33       16.77      1.25 o 
  -3  -3   1       17.42       10.66      0.60 o 
  -2  -3   1      104.39       83.36      7.31 o 
  -1  -3   1     1279.54     1419.45      8.63 o 
   0  -3   1      385.08      386.35      6.77 o 
   1  -3   1       14.24        9.17      0.87 o 
   2  -3   1     2844.69     3452.30     19.21 o 
   3  -3   1       36.34       38.20      1.96 o 
   4  -3   1        0.40       -1.53      1.09 o 
   5  -3   1      167.03      165.02      4.80 o 
   6  -3   1      644.88      725.12     10.26 o 
   7  -3   1        4.10        9.39      3.27 o 
   8  -3   1        3.00        0.87      2.62 o 
  -9  -2   1        6.20        3.71      2.40 o 
  -8  -2   1       17.20       16.59      3.27 o 
  -7  -2   1       16.06       15.50      2.84 o 
  -6  -2   1       68.32       61.77      4.37 o 
  -5  -2   1      182.61      199.62      4.03 o 
  -4  -2   1       80.87       91.83      2.84 o 
  -3  -2   1        2.25        0.73      0.68 o 
  -2  -2   1     3658.64     3572.60     81.96 o 
  -1  -2   1      757.96      928.17     17.90 o 
   0  -2   1      139.86      122.45      3.06 o 
   1  -2   1      150.64      130.09      2.18 o 
   2  -2   1        0.29        0.65      0.65 o 
   3  -2   1      170.06      165.24      3.71 o 
   4  -2   1      149.79      160.87      3.93 o 
   5  -2   1      152.72      154.76      4.37 o 
   6  -2   1      250.75      214.35     37.11 o 
   7  -2   1       76.16       90.15      6.11 o 
   8  -2   1        5.88        5.68      2.84 o 
  -9  -1   1        4.84        2.40      2.40 o 
  -8  -1   1        9.67        8.51      2.62 o 
  -7  -1   1       11.85       12.44      2.84 o 
  -6  -1   1       47.39       56.97      4.15 o 
  -5  -1   1       30.15       31.65      3.27 o 
  -4  -1   1      542.76      645.23      8.62 o 
  -3  -1   1       24.93       20.89      0.73 o 
  -2  -1   1     2923.87     3138.07     26.30 o 
  -1  -1   1     1953.20     2008.54    121.04 o 
   0  -1   1      371.35      337.68      4.37 o 
   1  -1   1     1169.33     1260.78      8.08 o 
   2  -1   1       61.27       55.44      1.75 o 
   3  -1   1      388.46      382.21      5.02 o 
   4  -1   1      146.83      151.27     11.57 o 
   5  -1   1        8.29        8.29      1.31 o 
   6  -1   1       75.36       82.51      3.49 o 
   7  -1   1       36.61       36.02      4.37 o 
   8  -1   1       15.85       18.34      3.71 o 
   9  -1   1       13.64       14.62      3.49 o 
  -9   0   1        0.94        1.75      2.40 o 
  -8   0   1       13.35       15.06      3.27 o 
  -7   0   1        0.06        1.53      2.18 o 
  -6   0   1       43.17       54.57      4.37 o 
  -5   0   1      335.22      371.73      5.24 o 
  -4   0   1     3919.58     4832.70     24.67 o 
  -3   0   1     1836.17     2103.56     14.41 o 
  -2   0   1     5505.27     5902.10     42.67 o 
  -1   0   1     1129.38     1108.41     26.08 o 
   0   0   1      472.58      196.01      2.62 o 
   1   0   1      456.70      485.23      5.68 o 
   2   0   1      884.68      708.10     42.78 o 
   3   0   1       21.51       13.10      1.31 o 
   4   0   1      506.73      618.17     10.04 o 
   5   0   1      101.92      106.96      3.49 o 
   6   0   1        0.11        0.65      2.18 o 
   7   0   1        2.49        3.71      2.62 o 
   8   0   1       67.16       76.83      6.11 o 
   9   0   1        2.46        2.40      2.62 o 
  -9   1   1        0.00        2.18      2.40 o 
  -8   1   1       61.55       60.90      5.24 o 
  -7   1   1        1.74        3.49      2.40 o 
  -6   1   1      183.91      197.76      7.64 o 
  -5   1   1      202.89      213.70      4.37 o 
  -4   1   1      130.81      164.36      3.49 o 
  -3   1   1      634.93      708.53      6.55 o 
  -2   1   1      368.49      381.99      3.93 o 
  -1   1   1      882.43      603.98     84.69 o 
   0   1   1      880.66      972.43     17.03 o 
   1   1   1     1268.99     1343.53      6.08 o 
   2   1   1       30.88       39.95      2.18 o 
   3   1   1     1894.04     1853.41     18.12 o 
   4   1   1      349.37      378.28      5.24 o 
   5   1   1      217.42      243.60      4.80 o 
   6   1   1      118.21      168.51      7.42 o 
   7   1   1        7.26        8.08      2.62 o 
   8   1   1       13.30       20.74      3.71 o 
   9   1   1       33.45       28.38      4.15 o 
  -8   2   1        0.21       -0.22      2.18 o 
  -7   2   1       28.89       29.25      3.93 o 
  -6   2   1      181.84      189.25      7.64 o 
  -5   2   1       17.25       27.72      1.96 o 
  -4   2   1       55.99       65.92      2.84 o 
  -3   2   1      119.78       91.46      8.29 o 
  -2   2   1      631.77      731.45      6.33 o 
  -1   2   1     4217.42     4277.83     20.08 o 
   0   2   1      857.33      769.87      5.02 o 
   1   2   1     1057.48      757.42    104.45 o 
   2   2   1      424.88      449.27     15.93 o 
   3   2   1      352.51      353.00     24.12 o 
   4   2   1      183.81      209.47     28.81 o 
   5   2   1       42.06       38.20      1.96 o 
   6   2   1       12.78        5.68      2.62 o 
   7   2   1       36.76       33.83      3.71 o 
   8   2   1        3.64        3.93      2.40 o 
   9   2   1       20.13       15.06      3.27 o 
  -8   3   1        0.09        4.15      2.62 o 
  -7   3   1       12.65       12.66      3.06 o 
  -6   3   1       13.14       16.81      3.27 o 
  -5   3   1      131.56      111.32     13.32 o 
  -4   3   1      147.78      132.28      3.49 o 
  -3   3   1       30.16       40.16      1.96 o 
  -2   3   1       17.80       17.24      1.09 o 
  -1   3   1      175.09      181.83      2.84 o 
   0   3   1     1392.28     1603.70     17.03 o 
   1   3   1       59.26       74.73      1.57 o 
   2   3   1       74.94       74.96      4.04 o 
   3   3   1      293.94      303.44      4.69 o 
   4   3   1       59.87       64.14      2.10 o 
   5   3   1        8.35        9.66      1.21 o 
   6   3   1      128.30      130.53      6.33 o 
   7   3   1       91.84      107.39      6.55 o 
   8   3   1        9.09        6.98      2.62 o 
   9   3   1        0.18        0.44      2.18 o 
  -8   4   1        0.07        1.96      2.62 o 
  -7   4   1       10.36        7.86      2.62 o 
  -6   4   1       20.42       18.34      3.06 o 
  -5   4   1      781.49      880.54     10.26 o 
  -4   4   1      285.70      283.33      7.20 o 
  -3   4   1       14.20       18.12      1.53 o 
  -2   4   1      390.51      398.58      5.24 o 
  -1   4   1      620.22      574.73     16.59 o 
   0   4   1        2.80        7.86      0.65 o 
   1   4   1       10.74       28.69      2.18 o 
   2   4   1      461.36      462.71     23.57 o 
   3   4   1       82.65       89.12      1.75 o 
   4   4   1       60.18       60.21      2.20 o 
   5   4   1       55.99       62.54      2.41 o 
   6   4   1       24.38       25.26      1.89 o 
   7   4   1      111.38      119.18      6.77 o 
   8   4   1        0.02        1.31      2.40 o 
   9   4   1        2.24       -0.44      2.62 o 
  10   4   1        2.17       -0.44      2.84 o 
  -6   5   1        0.24       -1.09      2.40 o 
  -5   5   1       82.68       75.52      3.49 o 
  -4   5   1      561.34      549.41      7.86 o 
  -3   5   1        3.46        3.06      1.31 o 
  -2   5   1      130.04      134.90      3.06 o 
  -1   5   1      897.79      973.96     29.47 o 
   0   5   1      317.56      516.23      6.77 o 
   1   5   1     1953.30     1885.63     24.45 o 
   2   5   1       78.22       64.49      2.18 o 
   3   5   1       72.15       69.85      1.75 o 
   4   5   1       93.99       96.48      1.95 o 
   5   5   1       32.23       52.15      2.36 o 
   6   5   1        5.22        6.74      1.46 o 
   7   5   1       65.83       59.90      4.91 o 
   8   5   1        4.40        7.42      2.84 o 
   9   5   1        1.71        1.96      2.62 o 
  10   5   1        3.28        5.02      3.27 o 
  -6   6   1        7.89        6.33      2.62 o 
  -5   6   1        1.20        0.22      2.40 o 
  -4   6   1      204.94      208.67      7.42 o 
  -3   6   1       49.03       43.87      3.93 o 
  -2   6   1      552.89      472.36      6.11 o 
  -1   6   1        2.60        4.37      0.65 o 
   0   6   1      589.74      661.82     10.70 o 
   1   6   1      999.84     1092.16     29.47 o 
   2   6   1        4.20        3.56      0.68 o 
   3   6   1      329.01      362.26      3.83 o 
   4   6   1      348.12      420.45     30.34 o 
   5   6   1      550.28      608.95     11.24 o 
   6   6   1        2.46        2.67      1.53 o 
   7   6   1       26.50       32.17      2.36 o 
   8   6   1       23.01       24.74      2.46 o 
   9   6   1      167.57      161.74      8.51 o 
  -6   7   1       17.71       22.26      3.93 o 
  -5   7   1        6.27        5.68      2.84 o 
  -4   7   1       24.75       29.69      3.71 o 
  -3   7   1       11.24       17.03      3.27 o 
  -2   7   1       12.89       15.06      3.06 o 
  -1   7   1      148.55      169.60      6.33 o 
   0   7   1       75.19       53.26      3.49 o 
   1   7   1      132.96      108.92      4.37 o 
   2   7   1        3.86        5.85      0.84 o 
   3   7   1      405.39      406.83     11.02 o 
   4   7   1      286.69      310.43      5.68 o 
   5   7   1       59.47       64.99      2.67 o 
   6   7   1        0.11       -0.94      1.21 o 
   7   7   1        8.11        7.20      1.57 o 
   8   7   1       77.04       83.13      3.83 o 
   9   7   1        0.93        2.64      1.83 o 
  -5   8   1        4.10        3.93      2.84 o 
  -4   8   1       25.94       26.85      3.93 o 
  -3   8   1       99.16      101.28      6.11 o 
  -2   8   1        0.66        1.96      2.62 o 
  -1   8   1       92.42       95.39      5.24 o 
   0   8   1       34.00       28.38      3.06 o 
   1   8   1      156.30      142.10      5.24 o 
   2   8   1        1.42        1.31      1.09 o 
   3   8   1      110.58      100.41      3.06 o 
   4   8   1        3.13        1.91      0.89 o 
   5   8   1        5.88        4.52      1.96 o 
   6   8   1       29.97       31.10      2.14 o 
   7   8   1       27.29       28.70      2.25 o 
   8   8   1        1.19        0.99      1.68 o 
   9   8   1        1.26        2.43      1.83 o 
  -5   9   1        2.34        3.49      3.06 o 
  -4   9   1        0.84       -1.31      2.62 o 
  -3   9   1       11.77       14.19      3.27 o 
  -2   9   1        0.48        0.44      2.40 o 
  -1   9   1        0.03        0.65      2.18 o 
   0   9   1       14.44       13.32      2.62 o 
   1   9   1        2.00        1.31      1.31 o 
   2   9   1        0.01       -0.87      1.31 o 
   3   9   1      105.86      113.72      3.49 o 
   4   9   1       14.57       16.81      1.53 o 
   5   9   1       76.84       72.03      4.15 o 
   6   9   1        4.08        1.96      1.75 o 
   7   9   1        7.06        6.17      1.73 o 
   8   9   1        5.04        5.18      1.73 o 
   9   9   1        0.16        0.58      1.77 o 
  -4  10   1       16.40       19.21      3.93 o 
  -3  10   1       11.25       11.57      3.27 o 
  -2  10   1      121.99       98.88      6.11 o 
  -1  10   1      127.57      103.46      5.89 o 
   0  10   1        4.83        5.46      2.40 o 
   1  10   1        0.16        1.31      1.31 o 
   2  10   1       46.78       36.02      2.40 o 
   3  10   1        4.57        1.75      1.31 o 
   4  10   1        6.99        5.68      1.53 o 
   5  10   1        0.82       -0.22      1.75 o 
   6  10   1        6.50        6.77      2.18 o 
   7  10   1        2.33        1.75      1.96 o 
   8  10   1        1.30        1.09      2.18 o 
   9  10   1        0.01        1.75      2.40 o 
  -3  11   1        0.01       -1.31      3.06 o 
  -2  11   1       10.01        8.51      3.49 o 
  -1  11   1        3.12        3.49      2.40 o 
   0  11   1       75.31       72.69      5.02 o 
   1  11   1       14.70       11.79      1.96 o 
   2  11   1       58.45       58.94      3.06 o 
   3  11   1      411.91      423.02      6.98 o 
   4  11   1       10.15       14.41      1.96 o 
   5  11   1      174.81      178.33      6.55 o 
   6  11   1        4.30        1.53      1.96 o 
   7  11   1       20.08       19.86      2.84 o 
   8  11   1        7.86        7.42      2.62 o 
  -2  12   1        1.58        5.02      3.27 o 
  -1  12   1        9.08       10.04      3.06 o 
   0  12   1        2.26        3.71      2.40 o 
   1  12   1       19.32       15.50      3.06 o 
   2  12   1        9.53        7.64      1.75 o 
   3  12   1      120.30      128.78      4.15 o 
   4  12   1       90.83       96.70      3.49 o 
   5  12   1        1.32        3.49      2.18 o 
   6  12   1        3.05        3.06      1.96 o 
   7  12   1        0.00       -0.87      1.96 o 
   0  13   1        0.65       -0.44      2.40 o 
   1  13   1        0.19        0.22      1.96 o 
   2  13   1       22.11       27.72      3.49 o 
   3  13   1        2.55        2.84      2.18 o 
   4  13   1       43.56       49.99      4.37 o 
   5  13   1       18.02       23.79      3.27 o 
   6  13   1        3.57        3.49      2.18 o 
   3  14   1        0.02        1.09      1.96 o 
  -4 -13   2        7.99        9.82      3.06 o 
  -3 -13   2        1.50        0.22      2.62 o 
  -2 -13   2       38.28       44.31      3.06 o 
  -6 -12   2        0.00       -0.87      1.96 o 
  -5 -12   2       22.96       20.08      3.27 o 
  -4 -12   2        5.41        5.24      2.40 o 
  -3 -12   2       38.87       39.29      3.93 o 
  -2 -12   2        0.11        0.22      1.53 o 
  -1 -12   2       15.97       14.62      2.18 o 
   0 -12   2       57.00       64.17      5.46 o 
   1 -12   2        4.79        4.15      3.06 o 
  -7 -11   2        0.11        0.00      2.18 o 
  -6 -11   2       20.70       17.68      2.84 o 
  -5 -11   2       36.11       37.54      3.71 o 
  -4 -11   2        0.56       -0.44      1.96 o 
  -3 -11   2      135.64      119.40      3.93 o 
  -2 -11   2       43.17       47.37      2.84 o 
  -1 -11   2       57.05       68.98      5.02 o 
   0 -11   2       11.33        8.08      3.06 o 
   1 -11   2        7.78        8.51      3.06 o 
   2 -11   2        0.60       -1.53      2.40 o 
  -8 -10   2       29.57       29.47      3.49 o 
  -7 -10   2        0.51        0.65      1.96 o 
  -6 -10   2       33.18       25.10      3.06 o 
  -5 -10   2        3.11        2.40      1.96 o 
  -4 -10   2       36.28       36.23      3.49 o 
  -3 -10   2      232.35      216.53      5.02 o 
  -2 -10   2      276.59      272.63      6.11 o 
  -1 -10   2       89.88       98.88      5.89 o 
   0 -10   2       27.15       25.76      3.71 o 
   1 -10   2       14.82       19.86      3.71 o 
   2 -10   2        9.51        8.95      3.06 o 
   3 -10   2        0.63       -1.75      2.84 o 
  -8  -9   2       31.08       33.83      3.49 o 
  -7  -9   2       39.11       40.16      3.71 o 
  -6  -9   2       29.13       32.31      3.49 o 
  -5  -9   2       39.30       33.40      3.06 o 
  -4  -9   2      390.72      391.16      9.82 o 
  -3  -9   2      217.96      244.91      5.24 o 
  -2  -9   2       38.54       37.54      2.62 o 
  -1  -9   2      261.05      275.69      8.95 o 
   0  -9   2        0.56       -0.22      1.96 o 
   1  -9   2      199.52      190.34      8.08 o 
   2  -9   2       36.77       31.87      4.15 o 
   3  -9   2       58.42       46.71      5.02 o 
   4  -9   2       11.18        4.37      3.27 o 
  -9  -8   2        0.22       -0.34      1.49 o 
  -8  -8   2        1.25        1.11      1.52 o 
  -7  -8   2        0.29        0.22      1.75 o 
  -6  -8   2        1.59        0.00      1.53 o 
  -5  -8   2        8.48        8.08      1.96 o 
  -4  -8   2       37.09       37.33      3.27 o 
  -3  -8   2        2.65        3.71      1.31 o 
  -2  -8   2        0.06       -0.44      1.31 o 
  -1  -8   2      318.80      302.10      8.51 o 
   0  -8   2       68.30       77.27      4.80 o 
   1  -8   2        5.69        7.42      2.62 o 
   2  -8   2      114.52       94.30      5.89 o 
   3  -8   2      306.47      273.50     10.26 o 
   4  -8   2        0.39        0.87      2.84 o 
   5  -8   2        6.15       11.79      3.93 o 
  -9  -7   2        0.00       -1.14      1.45 o 
  -8  -7   2        6.05        5.74      1.62 o 
  -7  -7   2        2.98        2.79      1.36 o 
  -6  -7   2       18.91       19.08      1.83 o 
  -5  -7   2       17.33       15.77      2.51 o 
  -4  -7   2       55.60       54.13      3.49 o 
  -3  -7   2       78.64       89.28      2.84 o 
  -2  -7   2        9.19        7.42      1.31 o 
  -1  -7   2       56.82       42.78      3.49 o 
   0  -7   2       23.63       22.70      3.06 o 
   1  -7   2        6.01        5.02      2.40 o 
   2  -7   2       21.40       15.93      3.27 o 
   3  -7   2       53.05       60.68      5.02 o 
   4  -7   2        1.32        3.06      2.18 o 
   5  -7   2        0.75       -1.53      2.62 o 
   6  -7   2        4.59        8.08      3.93 o 
  -9  -6   2        0.42        0.91      1.68 o 
  -8  -6   2        0.28        0.79      1.45 o 
  -7  -6   2        0.96       -0.56      1.29 o 
  -6  -6   2        0.35        1.88      1.12 o 
  -5  -6   2       30.12       35.72      2.16 o 
  -4  -6   2        8.69        4.14      1.09 o 
  -3  -6   2      186.62      214.26      3.09 o 
  -2  -6   2        6.95        7.69      0.84 o 
  -1  -6   2        0.07        1.31      1.53 o 
   0  -6   2        3.43       -0.65      1.53 o 
   1  -6   2        5.37        7.20      2.18 o 
   2  -6   2      141.90      149.52      6.55 o 
   3  -6   2        9.95       15.28      3.27 o 
   4  -6   2       27.28       25.32      3.71 o 
   5  -6   2       15.04        6.33      2.84 o 
   6  -6   2        0.92       -0.65      2.84 o 
  -9  -5   2       23.39       31.70      4.58 o 
  -8  -5   2        9.12       10.00      1.78 o 
  -7  -5   2      183.35      176.53      4.67 o 
  -6  -5   2       94.41       92.49      3.20 o 
  -5  -5   2        5.87        3.30      1.15 o 
  -4  -5   2      316.26      251.94      9.60 o 
  -3  -5   2      531.44      668.53     20.30 o 
  -2  -5   2      554.94      540.80     16.04 o 
  -1  -5   2      106.65      122.24      4.37 o 
   0  -5   2      412.92      490.69      9.39 o 
   1  -5   2       22.39       22.92      2.62 o 
   2  -5   2        4.80        6.98      2.40 o 
   3  -5   2        0.12        0.22      2.18 o 
   4  -5   2        2.55        3.49      2.40 o 
   5  -5   2        8.30        8.73      3.06 o 
   6  -5   2       13.36       11.79      3.27 o 
  -9  -4   2        0.34        3.27      2.62 o 
  -8  -4   2      400.22      379.08      7.02 o 
  -7  -4   2      255.11      271.70      5.60 o 
  -6  -4   2       10.72       11.56      1.57 o 
  -5  -4   2       18.27       13.77      1.41 o 
  -4  -4   2      722.81      832.71     23.14 o 
  -3  -4   2     3301.94     3801.77     20.52 o 
  -2  -4   2       64.99       72.18      1.52 o 
  -1  -4   2      508.33      505.76     15.39 o 
   0  -4   2     1982.21     2095.92     20.30 o 
   1  -4   2      597.64      738.22      6.33 o 
   2  -4   2        1.40        3.71      1.09 o 
   3  -4   2      273.72      297.51      5.46 o 
   4  -4   2        1.70        2.18      1.31 o 
   5  -4   2      488.77      594.81      9.39 o 
   6  -4   2        3.76        3.49      2.84 o 
  -9  -3   2        3.93        4.80      2.84 o 
  -8  -3   2        0.02        0.65      2.40 o 
  -7  -3   2        0.04       -1.96      1.31 o 
  -6  -3   2       91.88       86.66      3.03 o 
  -5  -3   2        0.30       -0.16      1.86 o 
  -4  -3   2       63.70       39.88      1.73 o 
  -3  -3   2       26.04       32.63      2.84 o 
  -2  -3   2      444.42      467.97      4.09 o 
  -1  -3   2        7.43       19.40      1.09 o 
   0  -3   2      551.49      470.39      7.64 o 
   1  -3   2      546.23      646.76      5.68 o 
   2  -3   2      797.43     1008.89      8.95 o 
   3  -3   2      325.99      416.91      9.39 o 
   4  -3   2      236.40      246.22      5.24 o 
   5  -3   2      786.66      840.59     13.10 o 
   6  -3   2      352.69      376.97      7.86 o 
   7  -3   2       46.99       53.04      5.02 o 
  -9  -2   2       12.99       10.26      2.84 o 
  -8  -2   2        3.64        3.06      2.40 o 
  -7  -2   2       25.17       25.54      3.49 o 
  -6  -2   2      125.03      126.32      3.55 o 
  -5  -2   2       29.01       30.92      1.86 o 
  -4  -2   2      250.98      258.94      4.14 o 
  -3  -2   2      166.13      133.28      4.80 o 
  -2  -2   2     2025.84     2004.30     26.30 o 
  -1  -2   2       60.93       77.54      1.52 o 
   0  -2   2     3321.55     3358.88     26.85 o 
   1  -2   2       88.29       92.77      1.96 o 
   2  -2   2      608.71      623.62      6.33 o 
   3  -2   2       95.05       87.53      2.62 o 
   4  -2   2        3.75        1.09      1.09 o 
   5  -2   2      235.19      254.08      5.68 o 
   6  -2   2      334.35      390.94      7.64 o 
   7  -2   2        1.21       -2.84      2.84 o 
   8  -2   2        0.17       -1.75      2.40 o 
  -9  -1   2        9.32        8.95      2.84 o 
  -8  -1   2        0.03       -0.65      1.53 o 
  -7  -1   2        9.28        6.33      2.40 o 
  -6  -1   2      145.80      152.58      6.55 o 
  -5  -1   2        0.64       -0.12      0.93 o 
  -4  -1   2      497.18      621.86      8.29 o 
  -3  -1   2        0.00        0.49      0.68 o 
  -2  -1   2        1.23        0.76      0.56 o 
  -1  -1   2     4068.15     3745.46    200.49 o 
   0  -1   2        7.56        5.00      0.44 o 
   1  -1   2     2631.32     2839.81     15.28 o 
   2  -1   2        7.06        6.33      0.87 o 
   3  -1   2       11.87        9.82      1.09 o 
   4  -1   2        7.72        5.46      1.09 o 
   5  -1   2       53.47       48.68      2.62 o 
   6  -1   2       84.81       94.95      5.68 o 
   7  -1   2       77.85       99.10      6.33 o 
   8  -1   2        1.08       -0.65      2.62 o 
   9  -1   2        0.01        0.87      2.84 o 
  -9   0   2       24.82       29.69      4.15 o 
  -8   0   2        7.67        7.20      2.62 o 
  -7   0   2       28.39       24.23      3.27 o 
  -6   0   2       39.77       41.69      3.93 o 
  -5   0   2      110.15      117.65      5.46 o 
  -4   0   2      315.97      399.23      5.89 o 
  -3   0   2      158.98      130.02      1.78 o 
  -2   0   2       13.45        8.41      0.56 o 
  -1   0   2      619.22      627.43     14.95 o 
   0   0   2        0.59        1.31      0.44 o 
   1   0   2      518.86      523.65      5.89 o 
   2   0   2      403.59      471.05      7.64 o 
   3   0   2       11.89        6.98      0.87 o 
   4   0   2        0.08       -0.44      0.65 o 
   5   0   2       33.28       29.90      2.84 o 
   6   0   2       19.34       17.46      1.96 o 
   7   0   2       69.56       76.40      5.46 o 
   8   0   2        0.10       -0.87      2.62 o 
   9   0   2        8.42        6.33      3.06 o 
  -9   1   2        0.02       -0.65      1.96 o 
  -8   1   2       53.26       43.87      4.80 o 
  -7   1   2      118.58      128.78      6.77 o 
  -6   1   2        5.10       11.13      2.62 o 
  -5   1   2       98.10      141.23      3.49 o 
  -4   1   2      305.44      437.65      5.24 o 
  -3   1   2     1192.82     1443.70     10.26 o 
  -2   1   2      475.02      457.95     13.10 o 
  -1   1   2     1238.32     1370.84     61.34 o 
   0   1   2      622.29      609.65      4.37 o 
   1   1   2      368.89      382.43      5.02 o 
   2   1   2       71.43       98.88      3.27 o 
   3   1   2      115.17      103.46      3.93 o 
   4   1   2      181.56      158.91      5.46 o 
   5   1   2       41.67       48.24      2.40 o 
   6   1   2       82.54       94.51      3.49 o 
   7   1   2       14.31       20.95      3.71 o 
   8   1   2       17.31       18.55      3.27 o 
   9   1   2       12.00        7.86      3.27 o 
  -8   2   2        0.57       -1.53      1.96 o 
  -7   2   2       29.09       24.88      3.49 o 
  -6   2   2      109.53      108.48      5.89 o 
  -5   2   2      126.73      151.92      3.93 o 
  -4   2   2        2.66        4.15      1.09 o 
  -3   2   2     2732.12     3257.16     45.40 o 
  -2   2   2        7.33        5.46      0.65 o 
  -1   2   2     1696.20     1837.04     33.61 o 
   0   2   2     1055.76     1065.20      8.73 o 
   1   2   2       26.56       23.56      2.95 o 
   2   2   2     4706.40     4614.57     93.53 o 
   3   2   2      982.04     1010.63     12.88 o 
   4   2   2       45.19       45.84      2.84 o 
   5   2   2     1911.28     2188.68     24.45 o 
   6   2   2      464.02      473.23     11.35 o 
   7   2   2       10.98       14.41      3.27 o 
   8   2   2        0.00       -0.65      2.18 o 
   9   2   2       17.16       19.21      3.49 o 
  -8   3   2       25.36       27.94      4.15 o 
  -7   3   2       47.96       51.08      4.37 o 
  -6   3   2       70.82       63.08      4.37 o 
  -5   3   2      106.11      111.54      3.49 o 
  -4   3   2      335.74      331.78      7.86 o 
  -3   3   2       49.33       62.86      2.18 o 
  -2   3   2       23.06       19.65      1.31 o 
  -1   3   2      366.60      313.45     11.35 o 
   0   3   2      576.54      653.75      5.46 o 
   1   3   2      733.63      707.99     49.11 o 
   2   3   2     1340.16     1438.27     46.82 o 
   3   3   2       51.50       29.08      2.73 o 
   4   3   2       17.42       20.47      1.41 o 
   5   3   2       11.27       16.15      2.62 o 
   6   3   2        4.86        7.42      2.62 o 
   7   3   2       91.38      103.46      6.33 o 
   8   3   2       16.32       18.12      3.71 o 
   9   3   2       32.74       36.67      4.37 o 
  -8   4   2       14.93       18.34      3.71 o 
  -7   4   2        0.04        2.40      2.40 o 
  -6   4   2       19.53       18.77      3.27 o 
  -5   4   2       67.08       72.69      3.27 o 
  -4   4   2       15.66       10.48      1.53 o 
  -3   4   2       91.36      109.58      3.06 o 
  -2   4   2        9.43        6.55      0.87 o 
  -1   4   2      166.39      196.67      3.49 o 
   0   4   2       22.26        9.60      0.87 o 
   1   4   2      319.94      435.03      5.78 o 
   2   4   2      450.88      491.19      7.10 o 
   3   4   2       68.69       55.65      2.51 o 
   4   4   2      152.28      142.62      3.14 o 
   5   4   2       27.76       36.21      1.94 o 
   6   4   2       54.22       52.17      4.37 o 
   7   4   2        6.00        4.80      2.40 o 
   8   4   2       10.81        9.60      3.27 o 
   9   4   2        5.92        5.68      2.84 o 
  10   4   2        2.18        2.18      2.84 o 
  -6   5   2       10.96       16.59      3.27 o 
  -5   5   2      295.00      309.74      8.08 o 
  -4   5   2      984.06     1119.34     11.57 o 
  -3   5   2       51.94       51.30      2.40 o 
  -2   5   2       22.46       25.98      1.53 o 
  -1   5   2      825.71      883.38     18.55 o 
   0   5   2      595.17      646.98      6.55 o 
   1   5   2      272.51      302.58     24.88 o 
   2   5   2      360.20      373.80      9.39 o 
   3   5   2      142.61      175.22     10.48 o 
   4   5   2        1.33        0.55      0.60 o 
   5   5   2        0.07       -0.74      1.09 o 
   6   5   2       12.24       15.09      1.73 o 
   7   5   2        2.25        1.53      2.18 o 
   8   5   2        2.33        1.96      2.62 o 
   9   5   2        1.29        2.40      2.84 o 
  10   5   2        0.99        0.87      2.84 o 
  -5   6   2       33.80       36.89      3.93 o 
  -4   6   2      462.91      464.06      7.64 o 
  -3   6   2        2.22        4.15      1.31 o 
  -2   6   2       33.52       33.18      1.96 o 
  -1   6   2       36.14       43.22      1.75 o 
   0   6   2      223.77      247.31      3.71 o 
   1   6   2        0.23        5.10      0.98 o 
   2   6   2      121.49       98.80      1.98 o 
   3   6   2        7.06       11.97      2.62 o 
   4   6   2       26.04       25.83      1.86 o 
   5   6   2      246.25      252.60      3.62 o 
   6   6   2        9.54       11.70      1.73 o 
   7   6   2       39.72       42.17      3.82 o 
   8   6   2        1.94        3.93      2.62 o 
   9   6   2       35.31       36.45      4.58 o 
  10   6   2       22.09       21.39      4.37 o 
  -5   7   2      191.52      213.04      8.08 o 
  -4   7   2       87.15       91.02      5.24 o 
  -3   7   2      476.08      497.02     11.35 o 
  -2   7   2      282.23      279.40      8.08 o 
  -1   7   2        3.67       11.79      2.40 o 
   0   7   2      418.84      423.02      8.51 o 
   1   7   2      511.46      669.57     27.72 o 
   2   7   2      368.82      361.78      4.47 o 
   3   7   2       15.81       13.90      1.09 o 
   4   7   2      117.61      116.56      3.27 o 
   5   7   2       58.04       61.99      1.76 o 
   6   7   2       92.21       83.95      3.25 o 
   7   7   2        9.71       13.14      1.83 o 
   8   7   2       15.53       15.09      2.10 o 
   9   7   2       46.73       48.02      5.46 o 
  -5   8   2       24.54       19.65      3.27 o 
  -4   8   2        0.51        1.31      2.18 o 
  -3   8   2       64.78       61.34      4.37 o 
  -2   8   2       10.90        7.20      2.62 o 
  -1   8   2       21.94       22.70      3.06 o 
   0   8   2      315.87      285.51      7.42 o 
   1   8   2      449.18      420.84      8.73 o 
   2   8   2      217.10      246.22      4.58 o 
   3   8   2       39.15       47.48      4.91 o 
   4   8   2       25.31       25.84      1.35 o 
   5   8   2       45.00       54.52      2.61 o 
   6   8   2       19.29       15.85      1.89 o 
   7   8   2       41.12       38.65      4.26 o 
   8   8   2      196.30      222.70      7.31 o 
   9   8   2       38.17       45.63      6.88 o 
  -5   9   2        2.28        2.84      2.84 o 
  -4   9   2        8.95        9.39      3.06 o 
  -3   9   2       53.60       44.75      4.15 o 
  -2   9   2       65.96       61.99      4.58 o 
  -1   9   2       33.54       35.36      3.71 o 
   0   9   2       18.42       13.75      2.62 o 
   1   9   2        6.93        5.02      1.09 o 
   2   9   2        5.83        5.24      1.31 o 
   3   9   2       37.38       32.74      1.96 o 
   4   9   2        3.61        2.62      1.09 o 
   5   9   2        8.45        8.73      1.96 o 
   6   9   2        4.18        4.23      1.45 o 
   7   9   2        3.12        3.60      1.54 o 
   8   9   2        6.96        7.64      1.94 o 
   9   9   2        0.65       -0.14      1.89 o 
  -4  10   2        1.56        1.75      2.84 o 
  -3  10   2        1.17        0.65      2.40 o 
  -2  10   2        3.54        4.58      2.84 o 
  -1  10   2        6.05        4.80      2.62 o 
   0  10   2       30.23       26.41      3.27 o 
   1  10   2       97.72       71.81      8.08 o 
   2  10   2      112.96      109.58      3.49 o 
   3  10   2        6.44        3.71      1.53 o 
   4  10   2        0.62       -0.22      1.09 o 
   5  10   2        0.71       -0.65      1.53 o 
   6  10   2        0.51       -1.09      1.53 o 
   7  10   2        1.74        0.44      1.96 o 
   8  10   2        2.76        1.96      2.18 o 
   9  10   2        3.72        4.15      2.62 o 
  -3  11   2       14.37       17.46      3.71 o 
  -2  11   2       13.19        7.20      3.06 o 
  -1  11   2      232.82      216.53      8.51 o 
   0  11   2       24.73       23.36      3.49 o 
   1  11   2       42.27       45.84      3.93 o 
   2  11   2       25.32       22.92      1.96 o 
   3  11   2      189.32      182.26      4.80 o 
   4  11   2       18.03       17.90      1.96 o 
   5  11   2       79.74       96.04      5.24 o 
   6  11   2        4.75        3.27      2.18 o 
   7  11   2        7.85        5.89      2.18 o 
   8  11   2        0.00       -1.31      1.96 o 
  -2  12   2        0.02        1.75      3.06 o 
  -1  12   2        9.71        8.73      2.84 o 
   0  12   2        0.04        0.65      1.75 o 
   1  12   2        8.62        3.93      2.40 o 
   2  12   2      131.16      122.45      6.11 o 
   3  12   2       92.10       78.80      4.80 o 
   4  12   2       32.92       39.51      2.62 o 
   5  12   2        4.27        5.46      2.40 o 
   6  12   2       17.02       22.48      3.06 o 
   7  12   2       29.94       34.05      3.49 o 
   0  13   2        3.26        2.84      2.62 o 
   1  13   2        1.75        2.18      2.40 o 
   2  13   2        5.73        8.08      2.40 o 
   3  13   2        0.58        2.40      1.96 o 
   4  13   2        0.74        3.06      2.40 o 
   5  13   2        0.18        0.44      2.40 o 
   6  13   2        3.75        2.18      2.18 o 
   2  14   2        5.50        5.46      2.62 o 
   3  14   2        3.12        0.65      1.96 o 
  -6 -12   3        0.00       -0.87      2.18 o 
  -5 -12   3       21.99       20.30      3.49 o 
  -4 -12   3        1.18        1.96      2.18 o 
  -3 -12   3        3.49        4.58      2.40 o 
  -2 -12   3        1.85        0.65      1.53 o 
  -1 -12   3        1.69        2.62      1.75 o 
   0 -12   3        1.54        2.84      2.84 o 
  -7 -11   3        1.37        1.09      1.96 o 
  -6 -11   3        6.57        7.20      2.40 o 
  -5 -11   3        7.96        5.02      2.40 o 
  -4 -11   3       12.34       12.44      2.84 o 
  -3 -11   3        4.35        4.37      2.40 o 
  -2 -11   3        2.06        1.09      1.53 o 
  -1 -11   3        0.41       -1.31      2.18 o 
   0 -11   3        0.19       -0.87      2.40 o 
   1 -11   3        8.05        7.42      3.27 o 
   2 -11   3        6.28        4.80      3.49 o 
  -8 -10   3       17.67       21.17      3.27 o 
  -7 -10   3        3.93        3.49      2.18 o 
  -6 -10   3       96.74       90.37      5.24 o 
  -5 -10   3       16.51       17.90      2.84 o 
  -4 -10   3       58.09       53.04      4.15 o 
  -3 -10   3       51.57       50.20      2.84 o 
  -2 -10   3       73.85       72.47      3.49 o 
  -1 -10   3       54.66       65.70      5.02 o 
   0 -10   3        2.20       -0.65      2.18 o 
   1 -10   3       32.75       32.52      4.15 o 
   2 -10   3        0.42        1.53      2.40 o 
   3 -10   3        0.00        0.00      2.84 o 
  -8  -9   3        6.28        6.11      2.18 o 
  -7  -9   3        0.06        1.09      1.96 o 
  -6  -9   3        3.32        2.62      1.96 o 
  -5  -9   3       30.19       28.59      3.06 o 
  -4  -9   3      151.37      127.04      5.89 o 
  -3  -9   3      996.20     1057.34     11.13 o 
  -2  -9   3       82.60       91.46      3.71 o 
  -1  -9   3      593.46      616.86     12.88 o 
   0  -9   3      167.80      152.36      7.20 o 
   1  -9   3       55.76       58.28      5.02 o 
   2  -9   3       25.64       16.59      3.27 o 
   3  -9   3        0.80       -0.22      2.84 o 
   4  -9   3        1.50        0.87      3.27 o 
  -9  -8   3        6.82        6.33      2.18 o 
  -8  -8   3        7.69        6.77      2.18 o 
  -7  -8   3        0.38       -0.22      1.53 o 
  -6  -8   3        4.78        3.93      2.18 o 
  -5  -8   3      124.93      100.41      4.80 o 
  -4  -8   3        0.44       -0.22      1.96 o 
  -3  -8   3       33.49       37.33      2.40 o 
  -2  -8   3      430.27      443.98     10.04 o 
  -1  -8   3     1346.32     1566.37     21.17 o 
   0  -8   3       17.75       13.75      3.06 o 
   1  -8   3       34.30       29.90      3.71 o 
   2  -8   3       52.80       34.92      4.15 o 
   3  -8   3        0.06        0.00      2.62 o 
   4  -8   3        9.07       11.35      3.49 o 
   5  -8   3       38.24       47.80      5.46 o 
  -9  -7   3        0.76        1.61      1.52 o 
  -8  -7   3       44.44       49.91      2.98 o 
  -7  -7   3       31.45       29.16      4.15 o 
  -6  -7   3        0.50        0.58      1.15 o 
  -5  -7   3        1.36        0.65      1.75 o 
  -4  -7   3        5.01        7.64      2.18 o 
  -3  -7   3       50.13       57.41      2.40 o 
  -2  -7   3      246.06      227.45      4.80 o 
  -1  -7   3      904.55     1011.94     15.50 o 
   0  -7   3      107.61      113.72      5.68 o 
   1  -7   3        9.72       13.97      2.84 o 
   2  -7   3       61.20       60.25      4.80 o 
   3  -7   3      151.48      129.88      7.20 o 
   4  -7   3        2.09        0.44      2.62 o 
   5  -7   3        0.02        0.44      2.84 o 
   6  -7   3       12.69       21.61      4.37 o 
  -9  -6   3       10.09        9.52      1.94 o 
  -8  -6   3        7.00        9.64      1.82 o 
  -7  -6   3      109.95      119.72      3.93 o 
  -6  -6   3      117.80      111.39      3.61 o 
  -5  -6   3       34.63       35.43      2.08 o 
  -4  -6   3        0.60        1.69      1.15 o 
  -3  -6   3       41.62       44.07      4.04 o 
  -2  -6   3        5.34        3.27      1.09 o 
  -1  -6   3      275.00      278.96      7.42 o 
   0  -6   3        7.08        6.33      1.96 o 
   1  -6   3       44.95       39.07      3.49 o 
   2  -6   3        0.07        2.62      2.40 o 
   3  -6   3        1.76        1.31      2.40 o 
   4  -6   3       23.67       18.99      3.49 o 
   5  -6   3        6.19        6.33      3.06 o 
   6  -6   3        5.79        6.11      3.27 o 
  -9  -5   3        5.97        4.10      1.65 o 
  -8  -5   3       42.30       39.27      2.62 o 
  -7  -5   3       74.53       72.45      3.20 o 
  -6  -5   3      124.49      120.79      3.57 o 
  -5  -5   3        0.44        1.81      0.99 o 
  -4  -5   3       78.84       59.59      3.06 o 
  -3  -5   3      224.51      215.93      4.91 o 
  -2  -5   3      147.76      170.00      6.00 o 
  -1  -5   3      983.09     1078.33     42.56 o 
   0  -5   3      209.97      205.18      6.33 o 
   1  -5   3        0.21        1.75      1.31 o 
   2  -5   3        9.45        9.17      2.40 o 
   3  -5   3       18.17       22.05      2.84 o 
   4  -5   3      112.86      112.20      6.55 o 
   6  -5   3       16.13       22.70      3.93 o 
   7  -5   3        1.11       -0.22      3.06 o 
  -9  -4   3        0.00        1.09      2.62 o 
  -8  -4   3      179.64      175.03      4.98 o 
  -7  -4   3      812.53      858.89     10.12 o 
  -6  -4   3      282.88      284.33      5.68 o 
  -5  -4   3      447.84      411.63      6.03 o 
  -4  -4   3      746.86      762.43     26.52 o 
  -3  -4   3       56.70       68.90      7.20 o 
  -2  -4   3      924.35     1141.02     43.55 o 
  -1  -4   3     2083.45     2122.35     12.32 o 
   0  -4   3      393.43      460.35      8.73 o 
   1  -4   3     1301.09     1512.89     10.48 o 
   2  -4   3       16.61       16.15      1.31 o 
   3  -4   3        9.93        9.82      1.53 o 
   4  -4   3      273.20      287.26      9.39 o 
   5  -4   3       25.49       22.70      3.49 o 
   6  -4   3       14.06       17.46      3.71 o 
   7  -4   3        0.08       -1.75      2.62 o 
  -9  -3   3        1.11        1.75      2.62 o 
  -8  -3   3        0.24        0.44      2.40 o 
  -7  -3   3       25.97       27.64      2.14 o 
  -6  -3   3      206.51      180.12      6.00 o 
  -5  -3   3       21.86       18.42      1.52 o 
  -4  -3   3        5.31        3.46      0.99 o 
  -3  -3   3       18.38       20.44      0.98 o 
  -2  -3   3     1621.41     1590.88      8.54 o 
  -1  -3   3      187.58      149.23      8.40 o 
   0  -3   3      561.77      571.67      5.24 o 
   1  -3   3     1842.88     2489.47     37.76 o 
   2  -3   3     4011.41     4725.96     25.32 o 
   3  -3   3       91.30       94.95      3.06 o 
   4  -3   3      164.60      182.92      4.80 o 
   5  -3   3      315.45      308.65      6.33 o 
   6  -3   3      393.32      444.20      8.51 o 
   7  -3   3        9.61       12.66      3.49 o 
  -9  -2   3        0.06        1.31      2.40 o 
  -8  -2   3       38.36       39.29      4.37 o 
  -7  -2   3       32.63       36.91      2.61 o 
  -6  -2   3       23.12       19.72      2.07 o 
  -5  -2   3       38.83       41.27      1.98 o 
  -4  -2   3      400.21      370.72     11.24 o 
  -3  -2   3      565.87      583.56     25.43 o 
  -2  -2   3      342.14      324.57      2.94 o 
  -1  -2   3      557.94      474.27     30.89 o 
   0  -2   3        7.62        7.02      0.56 o 
   1  -2   3     2048.69     2199.82     13.32 o 
   2  -2   3        9.57        9.60      1.09 o 
   3  -2   3        1.69        1.31      1.09 o 
   4  -2   3        0.46        0.44      1.09 o 
   5  -2   3       13.04       14.84      1.96 o 
   6  -2   3        0.00        0.87      1.75 o 
   7  -2   3       59.35       66.58      5.46 o 
   8  -2   3       35.57       40.16      4.80 o 
  -9  -1   3        0.53       -0.65      1.75 o 
  -8  -1   3       40.41       30.56      3.71 o 
  -7  -1   3      168.05      172.66      7.64 o 
  -6  -1   3       24.75       24.01      3.06 o 
  -5  -1   3        0.42        0.03      1.05 o 
  -4  -1   3      904.88     1005.85     25.87 o 
  -3  -1   3     1769.22     1842.43     14.19 o 
  -2  -1   3      799.06      709.62     18.34 o 
  -1  -1   3      331.19      392.25      5.46 o 
   0  -1   3      526.31      569.27      6.55 o 
   1  -1   3       27.33       22.05      1.31 o 
   2  -1   3      162.50      196.01      3.49 o 
   3  -1   3     1167.58     1279.55     11.13 o 
   4  -1   3        0.94        1.96      1.09 o 
   5  -1   3       11.79        8.51      1.53 o 
   6  -1   3       24.30       31.00      2.62 o 
   7  -1   3      316.98      345.75     10.91 o 
   8  -1   3        1.01        0.22      3.06 o 
   9  -1   3        8.67       11.79      3.71 o 
  -9   0   3        0.02        0.00      1.75 o 
  -8   0   3       18.92       16.15      3.06 o 
  -7   0   3        4.30        2.18      2.18 o 
  -6   0   3        1.73        1.53      1.96 o 
  -5   0   3       11.48       16.15      2.62 o 
  -4   0   3      471.29      561.96      4.32 o 
  -3   0   3        4.29        3.57      0.65 o 
  -2   0   3     3364.08     3571.53     14.26 o 
  -1   0   3    11079.32    10161.27     43.13 o 
   0   0   3     4077.12     4512.70     30.34 o 
   1   0   3     3271.96     4113.69     28.81 o 
   2   0   3        1.68        5.89      1.09 o 
   3   0   3       95.35       83.16      3.71 o 
   4   0   3        6.00        6.33      1.09 o 
   5   0   3        0.67       -0.87      1.09 o 
   6   0   3      105.66       84.04      8.73 o 
   7   0   3       25.09       27.72      4.15 o 
   8   0   3       14.73       10.48      3.49 o 
   9   0   3        9.22        9.17      3.49 o 
  -9   1   3       11.68       10.91      3.06 o 
  -8   1   3       39.76       26.63      3.71 o 
  -7   1   3      283.28      250.58      9.17 o 
  -6   1   3      144.91      138.39      6.55 o 
  -5   1   3      198.49      188.59      6.77 o 
  -4   1   3      103.90       87.09      2.18 o 
  -3   1   3      181.05      191.65      3.06 o 
  -2   1   3       33.60       25.92      2.62 o 
  -1   1   3     5478.91     5273.04    601.14 o 
   0   1   3      217.79      181.17      2.40 o 
   1   1   3     1977.48     2114.47     16.81 o 
   2   1   3     2807.90     2952.01     23.57 o 
   3   1   3      271.34      284.20      6.55 o 
   4   1   3       99.67      104.99      4.58 o 
   5   1   3       80.54       76.18      4.37 o 
   6   1   3        1.25        1.31      1.31 o 
   7   1   3        0.57       -0.22      2.18 o 
   8   1   3        2.88       -0.44      2.62 o 
   9   1   3        3.71        6.55      3.06 o 
  -8   2   3        6.01        6.98      2.62 o 
  -7   2   3       41.72       36.45      3.93 o 
  -6   2   3        0.03       -1.09      1.75 o 
  -5   2   3       36.99       47.15      3.49 o 
  -4   2   3      198.14      205.84      3.71 o 
  -3   2   3      378.41      406.22      4.80 o 
  -2   2   3       21.24        9.82      1.53 o 
  -1   2   3     2617.46     2787.21     14.41 o 
   0   2   3      646.90      685.18      6.55 o 
   2   2   3    21909.25    27051.55    153.89 o 
   3   2   3      129.07      135.99      4.80 o 
   4   2   3      960.01      973.09     14.19 o 
   5   2   3      173.54      156.07      6.11 o 
   6   2   3      313.36      327.86      6.33 o 
   7   2   3       29.21       25.10      3.49 o 
   8   2   3        6.25        7.64      2.84 o 
   9   2   3       22.23       24.01      3.93 o 
  -8   3   3        2.45        1.09      2.40 o 
  -7   3   3        0.67        2.18      2.18 o 
  -6   3   3        0.16        2.62      2.18 o 
  -5   3   3        3.79        7.20      2.18 o 
  -4   3   3        8.23        2.62      1.09 o 
  -3   3   3      392.66      297.95     25.76 o 
  -2   3   3        2.16        1.96      0.65 o 
  -1   3   3        9.91       12.01      0.87 o 
   0   3   3        1.11        0.65      0.44 o 
   1   3   3     1516.00     1794.85     14.99 o 
   2   3   3     4906.63     4788.32     70.94 o 
   3   3   3      491.51      472.79      8.51 o 
   4   3   3       15.56        9.39      2.18 o 
   5   3   3      117.75      142.97      5.89 o 
   6   3   3       30.10       25.98      3.49 o 
   7   3   3        0.10       -0.65      2.18 o 
   8   3   3        8.66        9.60      2.84 o 
   9   3   3        1.04        0.22      2.18 o 
  -8   4   3        3.10        3.93      3.06 o 
  -7   4   3        1.01        0.44      2.40 o 
  -6   4   3        1.90        2.84      2.40 o 
  -5   4   3      110.24      127.91      6.11 o 
  -4   4   3       31.76       38.85      2.18 o 
  -3   4   3      199.49      219.59      4.15 o 
  -2   4   3       84.96       84.26      2.40 o 
  -1   4   3      205.77      219.59      6.55 o 
   0   4   3      126.44      136.64      2.62 o 
   1   4   3      323.22      344.03     20.63 o 
   2   4   3     1194.11     1288.46     47.04 o 
   3   4   3      150.96      181.56      2.50 o 
   4   4   3      419.36      429.24     25.43 o 
   5   4   3       35.73       46.49      3.93 o 
   6   4   3      129.24      131.62      6.33 o 
   7   4   3        0.47        0.87      2.40 o 
   8   4   3        0.08        0.87      2.40 o 
   9   4   3        4.24        5.68      2.84 o 
  -7   5   3        0.87        1.31      2.62 o 
  -6   5   3        2.67        3.06      2.40 o 
  -5   5   3      121.84      124.42      4.80 o 
  -4   5   3      468.13      444.85      6.77 o 
  -3   5   3      257.19      316.07      5.24 o 
  -2   5   3        0.43       -0.65      0.65 o 
  -1   5   3      144.38      134.24      4.15 o 
   0   5   3       14.57       10.26      0.87 o 
   1   5   3      260.51      262.37      5.68 o 
   2   5   3      656.72      532.53     26.30 o 
   3   5   3       34.95       37.82      1.32 o 
   4   5   3       17.63       14.18      2.29 o 
   5   5   3       53.32       58.92      2.46 o 
   6   5   3        3.84        5.24      2.40 o 
   7   5   3        3.05        4.58      2.62 o 
   8   5   3        0.37        1.96      2.40 o 
   9   5   3       12.38       17.68      4.15 o 
  10   5   3        4.18        2.84      3.06 o 
  -5   6   3      122.57      131.19      4.37 o 
  -4   6   3      813.95      829.24     12.44 o 
  -3   6   3        0.55       -1.09      1.09 o 
  -2   6   3       59.20       59.81      2.40 o 
  -1   6   3      136.10      118.09      2.84 o 
   0   6   3      309.10      368.89      4.80 o 
   1   6   3      265.61      296.08      5.68 o 
   2   6   3       23.46       40.22      2.51 o 
   3   6   3       18.61       22.81      1.12 o 
   4   6   3       54.35       65.05      5.68 o 
   5   6   3       54.33       50.22      1.76 o 
   6   6   3        0.42        0.23      1.31 o 
   7   6   3        9.26        6.98      2.62 o 
   8   6   3       29.07       29.90      3.71 o 
   9   6   3        4.11        7.20      3.27 o 
  10   6   3        2.37        1.75      3.27 o 
  -5   7   3       91.96       97.35      5.68 o 
  -4   7   3        8.82        6.33      2.40 o 
  -3   7   3      221.31      241.85      7.86 o 
  -2   7   3      925.83      857.18      9.17 o 
  -1   7   3        1.26        1.31      0.87 o 
   0   7   3       88.72       89.49      2.40 o 
   1   7   3      390.92      400.53      6.88 o 
   2   7   3       69.07       70.53      3.71 o 
   3   7   3       70.13       64.17      5.35 o 
   4   7   3      733.64      803.82      9.78 o 
   5   7   3       87.90       86.85      2.30 o 
   6   7   3        1.52        1.75      1.36 o 
   7   7   3       37.70       41.13      4.04 o 
   8   7   3        6.07        7.20      2.84 o 
   9   7   3       12.41       13.97      3.71 o 
  -5   8   3        6.18        5.89      2.40 o 
  -4   8   3        4.67        3.71      2.62 o 
  -3   8   3        6.68        6.77      2.40 o 
  -2   8   3     1006.96      972.43     15.72 o 
  -1   8   3       21.27       23.57      2.62 o 
   0   8   3       13.80       18.99      2.62 o 
   1   8   3      284.41      289.00      4.80 o 
   2   8   3       33.30       27.92      6.33 o 
   3   8   3        0.55       -0.26      0.87 o 
   4   8   3      241.25      219.21     52.93 o 
   5   8   3       41.35       41.91      2.29 o 
   6   8   3       77.60       76.57      5.02 o 
   7   8   3       12.35       12.90      2.29 o 
   8   8   3       83.85       90.09      3.78 o 
   9   8   3       28.61       29.90      4.58 o 
  -5   9   3       12.32       14.41      3.27 o 
  -4   9   3        0.11       -0.87      2.18 o 
  -3   9   3        1.87        1.09      2.18 o 
  -2   9   3        5.67        3.93      2.40 o 
  -1   9   3        4.56        4.80      2.40 o 
   0   9   3      252.38      244.91      7.42 o 
   1   9   3      276.23      268.70      5.02 o 
   2   9   3        0.04       -0.65      1.09 o 
   3   9   3       51.93       56.53      2.40 o 
   4   9   3       44.57       47.80      2.18 o 
   5   9   3        0.86        0.98      0.77 o 
   6   9   3        6.72        4.76      1.52 o 
   7   9   3        5.14        7.49      1.68 o 
   8   9   3       39.25       42.25      2.88 o 
   9   9   3       84.87      103.59     12.44 o 
  -4  10   3       10.63       10.26      3.06 o 
  -3  10   3       17.04       12.88      3.06 o 
  -2  10   3        4.89        6.11      2.62 o 
  -1  10   3       63.96       60.25      4.58 o 
   0  10   3        1.97        0.87      1.96 o 
   1  10   3       24.14       24.67      3.06 o 
   2  10   3      197.78      168.29     14.84 o 
   3  10   3        8.94        6.11      1.53 o 
   4  10   3        9.34       13.10      1.53 o 
   5  10   3       22.14       26.85      1.96 o 
   6  10   3       14.40       15.93      2.40 o 
   7  10   3        6.12        9.17      2.40 o 
   8  10   3        2.38        3.43      1.77 o 
   9  10   3        3.87        4.46      2.10 o 
  -3  11   3        3.26        0.22      2.84 o 
  -2  11   3        2.49        2.40      2.62 o 
  -1  11   3        5.14        7.86      2.84 o 
   0  11   3       70.46       73.56      5.02 o 
   1  11   3        9.03        7.64      2.40 o 
   2  11   3        6.86        6.98      2.18 o 
   3  11   3        0.51        1.09      1.31 o 
   4  11   3        0.19       -0.65      1.31 o 
   5  11   3        3.04        0.65      1.75 o 
   6  11   3       18.83       18.77      2.62 o 
   7  11   3        1.28       -1.31      1.96 o 
   8  11   3        2.06        5.02      2.40 o 
  -2  12   3        1.97       -0.22      2.62 o 
  -1  12   3       20.16       18.99      3.71 o 
   0  12   3        2.85        2.18      2.18 o 
   1  12   3       45.29       41.91      3.93 o 
   2  12   3        7.10        6.33      2.40 o 
   3  12   3      195.57      196.89      7.20 o 
   4  12   3      224.27      216.53      7.20 o 
   5  12   3       21.51       22.48      2.84 o 
   6  12   3        0.40        1.75      1.96 o 
   7  12   3        3.49        3.06      2.62 o 
   8  12   3        0.17        0.00      2.18 o 
  -1  13   3        4.32        5.68      3.06 o 
   0  13   3        7.99       14.19      3.27 o 
   1  13   3       11.68       10.70      2.62 o 
   2  13   3       15.56       15.72      3.06 o 
   3  13   3        0.30        1.96      1.96 o 
   4  13   3       11.57       14.62      2.84 o 
   6  13   3       68.08       76.18      4.80 o 
   7  13   3       26.91       33.61      3.71 o 
   2  14   3        2.68        1.53      2.18 o 
   3  14   3       18.00       19.21      3.27 o 
   4  14   3       24.57       25.76      3.27 o 
  -5 -12   4        2.85        2.40      2.62 o 
  -4 -12   4        0.75       -1.53      2.18 o 
  -3 -12   4        8.37        8.95      2.84 o 
  -2 -12   4       11.44       16.15      2.18 o 
  -1 -12   4        0.12        0.65      1.75 o 
  -6 -11   4       10.58       13.53      2.84 o 
  -5 -11   4        9.96       10.26      2.84 o 
  -4 -11   4        2.47        2.40      2.18 o 
  -3 -11   4        2.06        0.22      2.18 o 
  -2 -11   4       28.78       32.52      2.62 o 
  -1 -11   4       16.51       18.12      3.27 o 
   0 -11   4        0.50       -0.22      2.40 o 
   1 -11   4       17.90       16.37      3.49 o 
  -7 -10   4        0.80       -1.31      1.96 o 
  -6 -10   4       10.47        9.82      2.62 o 
  -5 -10   4       11.58       14.84      2.84 o 
  -4 -10   4       40.71       36.02      3.71 o 
  -3 -10   4        0.35        0.22      1.96 o 
  -2 -10   4        9.00       13.10      1.96 o 
  -1 -10   4        0.02        0.00      1.96 o 
   0 -10   4        8.07       10.48      3.06 o 
   1 -10   4        7.84       10.04      3.27 o 
   2 -10   4        6.48        4.37      2.40 o 
   3 -10   4        0.02       -2.84      3.06 o 
  -8  -9   4        0.10       -1.31      1.75 o 
  -7  -9   4        9.02        7.86      1.96 o 
  -6  -9   4       29.51       18.77      2.84 o 
  -5  -9   4      208.34      186.41      7.20 o 
  -4  -9   4       47.30       36.67      3.27 o 
  -3  -9   4        7.65        8.95      2.62 o 
  -2  -9   4       67.87       59.81      3.06 o 
  -1  -9   4        4.87        3.93      2.62 o 
   0  -9   4        2.74        4.37      2.40 o 
   1  -9   4        2.81        2.18      2.40 o 
   2  -9   4        7.81        7.20      2.84 o 
   3  -9   4       13.24       15.93      3.93 o 
   4  -9   4        4.03        5.46      3.49 o 
  -8  -8   4        0.24       -0.44      1.75 o 
  -7  -8   4        5.64        2.40      1.75 o 
  -6  -8   4       21.80       19.65      2.62 o 
  -5  -8   4       10.33       10.04      2.40 o 
  -4  -8   4       38.82       28.38      3.06 o 
  -3  -8   4       58.36       53.26      2.84 o 
  -2  -8   4       22.25       15.93      2.18 o 
  -1  -8   4       47.43       60.90      4.58 o 
   0  -8   4       69.74       79.02      5.46 o 
   1  -8   4       29.74       33.40      3.93 o 
   2  -8   4       71.77       76.18      5.68 o 
   3  -8   4        0.44       -0.65      2.62 o 
   4  -8   4       16.07       13.10      3.93 o 
   5  -8   4        4.63        1.75      3.49 o 
  -9  -7   4        1.17        1.82      1.49 o 
  -8  -7   4        1.77        0.64      1.41 o 
  -7  -7   4       33.20       28.66      2.30 o 
  -6  -7   4        7.18        8.29      2.18 o 
  -5  -7   4       13.48       11.57      2.18 o 
  -4  -7   4       49.57       33.61      3.27 o 
  -3  -7   4       29.78       34.71      2.18 o 
  -2  -7   4      740.22      801.74      9.60 o 
  -1  -7   4      565.90      557.92     11.79 o 
   0  -7   4      422.56      453.80     11.35 o 
   1  -7   4       41.59       38.85      3.93 o 
   2  -7   4       58.46       46.71      4.58 o 
   3  -7   4       20.10       21.17      3.93 o 
   4  -7   4       27.61       24.23      4.15 o 
   5  -7   4        0.04        0.87      3.06 o 
  -9  -6   4        0.58        1.09      1.45 o 
  -8  -6   4       15.33       17.66      2.10 o 
  -7  -6   4      208.01      214.31      9.93 o 
  -6  -6   4       11.63       10.29      1.52 o 
  -5  -6   4        1.43        1.39      0.76 o 
  -4  -6   4      111.97      100.12      3.08 o 
  -3  -6   4       22.28       25.54      1.75 o 
  -2  -6   4       11.03       11.13      1.53 o 
  -1  -6   4       11.10       15.50      2.40 o 
   0  -6   4       29.16       26.19      3.27 o 
   1  -6   4      105.13      137.30      6.33 o 
   2  -6   4       55.97       62.86      4.80 o 
   3  -6   4       34.05       26.85      3.93 o 
   4  -6   4       47.25       48.89      5.02 o 
   5  -6   4        1.07        1.53      2.62 o 
   6  -6   4        8.69        9.60      3.49 o 
  -9  -5   4       12.29       11.76      1.94 o 
  -8  -5   4       11.23       13.33      1.94 o 
  -7  -5   4      145.22      141.88      4.25 o 
  -6  -5   4       65.45       63.46      2.83 o 
  -5  -5   4      280.68      273.01      5.00 o 
  -4  -5   4        3.67        3.22      0.93 o 
  -3  -5   4        0.18        0.96      0.73 o 
  -2  -5   4       83.96       83.96      1.92 o 
  -1  -5   4       36.46       43.87      3.06 o 
   0  -5   4        1.83        3.27      1.53 o 
   1  -5   4       14.66       19.21      2.62 o 
   2  -5   4        8.68       11.13      2.62 o 
   3  -5   4        1.62        1.31      2.18 o 
   4  -5   4        0.05        0.44      2.18 o 
   5  -5   4        0.28        1.96      2.62 o 
   6  -5   4       14.78        9.82      3.27 o 
   7  -5   4        0.79        0.44      3.06 o 
  -9  -4   4        0.01       -0.60      1.52 o 
  -8  -4   4       42.74       40.62      2.62 o 
  -7  -4   4        3.56        3.31      1.52 o 
  -6  -4   4      819.89      815.60      9.33 o 
  -5  -4   4      481.88      444.07     12.33 o 
  -4  -4   4       26.74       24.36      1.52 o 
  -3  -4   4        1.09        5.69      0.76 o 
  -2  -4   4      235.78      210.13      5.78 o 
  -1  -4   4       43.01       62.92      1.82 o 
   0  -4   4      189.35      203.22      2.84 o 
   1  -4   4      105.54      135.77      2.84 o 
   2  -4   4      155.33      130.31      3.27 o 
   3  -4   4        6.70        9.39      2.62 o 
   4  -4   4        2.53       -0.65      1.96 o 
   5  -4   4       24.69       27.50      3.93 o 
   6  -4   4       21.78       19.43      3.71 o 
   7  -4   4        2.08        0.00      2.84 o 
  -9  -3   4        4.72        5.46      2.40 o 
  -8  -3   4       13.83       13.49      1.82 o 
  -7  -3   4       15.12       14.74      1.89 o 
  -6  -3   4       95.84       97.94      3.35 o 
  -5  -3   4       43.29       44.67      2.14 o 
  -4  -3   4       11.25       12.01      1.31 o 
  -3  -3   4       17.03       25.74      0.98 o 
  -2  -3   4      850.67      972.89      7.97 o 
  -1  -3   4       55.02       70.34      1.89 o 
   0  -3   4      252.90      348.59      4.37 o 
   1  -3   4     1714.40     1987.21     21.17 o 
   2  -3   4       50.20       45.40      1.96 o 
   3  -3   4      143.81      158.25      3.93 o 
   4  -3   4      309.75      308.65      6.11 o 
   5  -3   4        7.85       10.04      1.96 o 
   6  -3   4      172.01      175.71      7.86 o 
   7  -3   4        8.82        5.46      3.06 o 
  -9  -2   4        7.84        6.77      2.84 o 
  -8  -2   4        1.07        2.62      2.18 o 
  -7  -2   4      189.39      175.13      4.44 o 
  -6  -2   4      398.34      377.05     13.53 o 
  -5  -2   4      108.90      115.36      7.53 o 
  -4  -2   4      704.57      724.01      7.23 o 
  -3  -2   4       13.01        7.31      0.87 o 
  -2  -2   4     1559.15     1633.26     10.80 o 
  -1  -2   4      592.57      540.07     19.43 o 
   0  -2   4      771.46      759.34     47.26 o 
   1  -2   4        9.54       12.22      0.87 o 
   2  -2   4      114.65      144.72      3.49 o 
   3  -2   4        5.60        5.02      1.09 o 
   4  -2   4       19.48       19.65      1.96 o 
   5  -2   4       54.92       54.79      2.84 o 
   6  -2   4      357.19      400.11      8.29 o 
   7  -2   4       40.52       42.13      3.27 o 
   8  -2   4        5.65        4.58      3.06 o 
  -9  -1   4        5.55        5.24      2.40 o 
  -8  -1   4        0.58        1.75      1.96 o 
  -7  -1   4        4.02        4.15      2.18 o 
  -6  -1   4      110.47      100.05      3.71 o 
  -5  -1   4       21.95       18.11      1.45 o 
  -4  -1   4        4.64        5.24      0.93 o 
  -3  -1   4      133.70      170.14      3.20 o 
  -2  -1   4      519.41      562.61     25.10 o 
  -1  -1   4      110.99      121.36      3.27 o 
   0  -1   4     2495.06     1328.88     12.22 o 
   1  -1   4        1.76        1.53      0.65 o 
   2  -1   4       12.94       23.14      1.31 o 
   3  -1   4      220.39      280.05      5.02 o 
   4  -1   4      145.43      122.24      3.49 o 
   5  -1   4      136.76      129.66      4.15 o 
   6  -1   4        8.89        6.33      1.75 o 
   7  -1   4      322.01      368.24      8.29 o 
   8  -1   4        1.37        1.96      2.84 o 
  -9   0   4        0.97        3.93      2.40 o 
  -8   0   4       12.73       10.04      2.62 o 
  -7   0   4       18.96       12.66      2.62 o 
  -6   0   4       39.94       34.71      3.49 o 
  -5   0   4        4.52        4.32      1.09 o 
  -4   0   4       50.57       41.94      2.95 o 
  -3   0   4     1036.77     1183.59     22.37 o 
  -2   0   4       29.97       28.06      2.73 o 
  -1   0   4     2260.38     2447.75     19.97 o 
   0   0   4       72.15       94.08      2.84 o 
   1   0   4       53.80       33.83      1.75 o 
   2   0   4      132.34      148.87      4.37 o 
   3   0   4       19.13       15.72      1.96 o 
   4   0   4      212.08      203.65      4.58 o 
   5   0   4       18.47       19.86      1.96 o 
   6   0   4      256.92      267.39      6.11 o 
   7   0   4      100.88      108.05      6.55 o 
   8   0   4        0.54       -0.65      2.84 o 
   9   0   4        0.00       -0.44      2.84 o 
  -9   1   4       24.08       26.19      3.93 o 
  -8   1   4        1.42       -0.87      1.96 o 
  -7   1   4        7.24        5.68      1.96 o 
  -6   1   4        0.12        0.00      1.96 o 
  -5   1   4       45.11       55.88      3.93 o 
  -4   1   4        0.77        1.31      0.87 o 
  -3   1   4     1453.56     1754.17     15.50 o 
  -2   1   4       75.34       81.99     12.33 o 
  -1   1   4        2.79        3.98      1.42 o 
   0   1   4      397.56      327.64      5.68 o 
   1   1   4     3051.80     3553.80     26.19 o 
   2   1   4        9.50        7.86      1.09 o 
   3   1   4        0.71        1.75      1.31 o 
   4   1   4      301.66      331.57      8.29 o 
   5   1   4       16.25       22.05      2.62 o 
   6   1   4        0.05        0.22      1.09 o 
   7   1   4        3.81        6.11      2.62 o 
   8   1   4        6.12        5.24      3.06 o 
   9   1   4        1.76        3.27      2.84 o 
  -8   2   4       11.08       10.70      2.84 o 
  -7   2   4        0.44        0.22      1.96 o 
  -6   2   4        0.72        0.87      1.96 o 
  -5   2   4        0.00        2.18      1.96 o 
  -4   2   4        2.27        1.96      1.09 o 
  -3   2   4     2774.02     3387.04     18.55 o 
  -2   2   4     1279.01     1544.98     12.22 o 
  -1   2   4      219.35      243.92      5.89 o 
   0   2   4        0.23        1.31      0.44 o 
   1   2   4     3281.49     3760.47     94.19 o 
   2   2   4      472.75      611.84      9.17 o 
   3   2   4      398.29      390.94      7.86 o 
   4   2   4      219.99      247.75      7.86 o 
   5   2   4        0.14        0.87      1.75 o 
   6   2   4       25.66       26.41      3.49 o 
   7   2   4       11.43        9.82      2.84 o 
   8   2   4        0.00        1.75      2.40 o 
   9   2   4        9.40        9.82      3.49 o 
  -8   3   4        3.92        7.42      2.84 o 
  -7   3   4       20.99       19.21      3.49 o 
  -6   3   4      124.69      106.74      6.11 o 
  -5   3   4      183.61      206.71      7.64 o 
  -4   3   4       45.34       45.62      2.18 o 
  -3   3   4       61.86       55.01      6.55 o 
  -2   3   4      739.35      782.31      7.20 o 
  -1   3   4        6.48        6.55      0.87 o 
   0   3   4     1387.16     1353.11      9.17 o 
   1   3   4     6250.96     6296.69     49.00 o 
   2   3   4     2475.50     2664.77     35.36 o 
   3   3   4      232.11      283.54      6.98 o 
   4   3   4      464.58      395.30      9.39 o 
   5   3   4       39.27       39.07      3.27 o 
   6   3   4       86.24       90.15      5.24 o 
   7   3   4       31.84       37.11      4.15 o 
   8   3   4        0.00       -1.09      1.96 o 
   9   3   4        0.27       -2.40      2.18 o 
  -8   4   4       10.64       17.68      3.71 o 
  -7   4   4        0.34        3.27      2.40 o 
  -6   4   4       58.94       55.22      4.80 o 
  -5   4   4       80.64       94.30      5.46 o 
  -4   4   4       83.32       71.16     12.44 o 
  -3   4   4        0.05        2.18      1.09 o 
  -2   4   4       79.74       96.26      2.84 o 
  -1   4   4      176.76      152.80      3.06 o 
   0   4   4      354.51      351.65      3.93 o 
   1   4   4     1087.72     1051.75     79.56 o 
   2   4   4       37.65       27.86      1.96 o 
   3   4   4      315.53      314.32      3.87 o 
   4   4   4      162.76      202.78      6.98 o 
   5   4   4      229.50      240.33      7.86 o 
   6   4   4       87.12       77.49      5.24 o 
   7   4   4        9.69        8.51      2.84 o 
   8   4   4        7.23        7.86      2.62 o 
   9   4   4        0.71       -0.65      2.18 o 
  -7   5   4        4.48        4.58      2.62 o 
  -6   5   4       11.27        8.08      2.62 o 
  -5   5   4        0.02       -0.65      1.31 o 
  -4   5   4        2.23        0.65      1.31 o 
  -3   5   4       43.37       36.67      1.96 o 
  -2   5   4      101.41       97.57      2.62 o 
  -1   5   4        1.01        3.71      0.87 o 
   0   5   4      640.08      659.64      9.82 o 
   1   5   4      118.90      152.64     10.48 o 
   2   5   4       46.76       51.78      2.18 o 
   3   5   4       23.10       25.00      1.53 o 
   4   5   4        4.46        4.41      0.80 o 
   5   5   4       12.54       17.24      2.84 o 
   6   5   4        1.34        0.22      2.40 o 
   7   5   4       22.61       19.21      3.49 o 
   8   5   4        0.21       -1.96      2.18 o 
   9   5   4        0.48       -1.53      2.62 o 
  -6   6   4       15.40       14.41      3.06 o 
  -5   6   4        9.41       10.70      1.75 o 
  -4   6   4      621.73      675.36     17.03 o 
  -3   6   4      359.50      337.24      5.89 o 
  -2   6   4       15.65       20.30      1.53 o 
  -1   6   4       42.72       34.49      1.75 o 
   0   6   4      491.47      538.06      7.86 o 
   1   6   4        0.10       -0.33      0.46 o 
   2   6   4      493.91      542.42      4.52 o 
   3   6   4       33.30       22.88      1.96 o 
   4   6   4      120.01      119.31      2.34 o 
   5   6   4       24.13       25.84      1.98 o 
   6   6   4       24.77       28.19      2.84 o 
   7   6   4       33.31       33.18      4.15 o 
   8   6   4        7.76        6.11      2.84 o 
   9   6   4        7.86        9.39      3.27 o 
  -5   7   4        0.64       -1.09      1.96 o 
  -4   7   4       52.08       60.46      4.37 o 
  -3   7   4      135.87      127.91      3.93 o 
  -2   7   4      105.73       93.86      3.06 o 
  -1   7   4       30.83       25.98      1.53 o 
   0   7   4       65.66       79.45      2.40 o 
   1   7   4      187.45      223.53     10.15 o 
   2   7   4      957.55     1009.23     51.84 o 
   3   7   4       52.27       51.41      3.38 o 
   4   7   4       30.01       28.19      1.35 o 
   5   7   4        8.46        6.91      1.01 o 
   6   7   4       38.28       36.24      2.41 o 
   7   7   4       15.34       12.22      3.27 o 
   8   7   4       56.54       59.15      5.46 o 
   9   7   4        4.34        3.49      2.84 o 
  -5   8   4       12.07        8.29      2.84 o 
  -4   8   4        9.97       10.04      2.62 o 
  -3   8   4       52.36       49.11      3.93 o 
  -2   8   4        5.81        4.37      2.62 o 
  -1   8   4       48.52       38.85      3.49 o 
   0   8   4       48.09       39.29      1.96 o 
   1   8   4      164.90      172.34      7.09 o 
   2   8   4        3.29        4.14      0.89 o 
   3   8   4      238.19      228.44      7.20 o 
   4   8   4       80.82       75.66      2.10 o 
   5   8   4       58.50       58.38      7.53 o 
   6   8   4      179.21      198.69      4.87 o 
   7   8   4       13.21       11.62      1.89 o 
   8   8   4       15.67       18.99      3.93 o 
   9   8   4        0.39        0.65      2.62 o 
  -5   9   4        0.07       -0.44      2.18 o 
  -4   9   4        1.86        3.71      2.40 o 
  -3   9   4       27.51       25.98      3.27 o 
  -2   9   4       13.76        9.39      2.62 o 
  -1   9   4       19.48       21.17      3.27 o 
   0   9   4      243.00      238.58      7.42 o 
   1   9   4       21.45       25.54      2.84 o 
   2   9   4       22.06       21.83      1.75 o 
   3   9   4        0.20       -0.04      0.73 o 
   4   9   4       50.86       59.05      2.84 o 
   5   9   4      150.36      158.02      6.88 o 
   6   9   4       19.04       22.85      2.05 o 
   7   9   4        7.49        6.02      1.62 o 
   8   9   4        0.01       -0.81      1.68 o 
   9   9   4        4.81        4.37      3.27 o 
  -4  10   4        7.83        7.64      2.84 o 
  -3  10   4       12.69       13.75      3.06 o 
  -2  10   4       34.50       28.81      3.49 o 
  -1  10   4       66.85       63.30      4.80 o 
   0  10   4       79.40       82.07      4.80 o 
   1  10   4        9.29        9.82      2.40 o 
   2  10   4      106.08      110.01      5.02 o 
   3  10   4        1.39        4.15      1.31 o 
   4  10   4       54.51       58.72      2.40 o 
   5  10   4        1.03        0.65      1.09 o 
   6  10   4        2.32        4.59      1.62 o 
   7  10   4        9.16       13.85      2.05 o 
   8  10   4       25.71       26.68      3.06 o 
   9  10   4        6.08        6.90      2.30 o 
  -3  11   4        3.08       -0.22      2.40 o 
  -2  11   4       13.18       14.41      3.27 o 
  -1  11   4       17.12       12.22      3.27 o 
   0  11   4        0.01        0.22      1.96 o 
   1  11   4        0.53       -0.87      1.75 o 
   2  11   4        6.45        7.86      2.18 o 
   3  11   4       12.53       15.93      2.62 o 
   4  11   4       22.70       25.32      1.96 o 
   5  11   4        1.75        1.53      1.31 o 
   6  11   4       19.65       19.21      2.84 o 
   7  11   4        7.63        5.68      2.18 o 
   8  11   4        0.47       -1.31      2.18 o 
  -2  12   4       12.02       12.66      3.49 o 
  -1  12   4       17.62       18.99      3.71 o 
   0  12   4       51.22       41.25      4.15 o 
   1  12   4       17.25       20.74      3.06 o 
   2  12   4        1.28        0.22      1.75 o 
   3  12   4        0.00       -0.22      1.96 o 
   4  12   4        0.06        0.65      1.96 o 
   6  12   4        0.13       -0.22      1.96 o 
   7  12   4        0.15       -1.75      1.96 o 
   8  12   4        0.54        0.22      2.18 o 
  -1  13   4        4.33        4.58      3.06 o 
   0  13   4        1.44        1.31      2.18 o 
   1  13   4        0.38        1.53      2.18 o 
   2  13   4       11.64       11.79      2.62 o 
   3  13   4       82.01       79.02      5.02 o 
   4  13   4      109.32      105.65      5.46 o 
   1  14   4        0.02        0.00      2.18 o 
   2  14   4       11.99       12.66      2.84 o 
   3  14   4        2.07        4.80      2.40 o 
   4  14   4       24.86       25.76      3.27 o 
  -3 -12   5       16.37       15.93      3.49 o 
  -2 -12   5        6.38       12.22      3.06 o 
  -6 -11   5        0.34       -2.18      1.96 o 
  -5 -11   5        4.02        2.40      2.18 o 
  -4 -11   5       13.53        8.08      2.84 o 
  -3 -11   5        0.08        1.53      2.18 o 
  -2 -11   5        0.99        1.09      1.53 o 
  -1 -11   5       17.95       43.44      4.58 o 
   0 -11   5        3.84       -0.22      2.18 o 
   1 -11   5        6.91        5.89      3.06 o 
  -7 -10   5        8.53        8.73      2.62 o 
  -6 -10   5        9.02        6.77      2.40 o 
  -5 -10   5        0.24       -0.44      2.18 o 
  -4 -10   5       43.45       35.14      3.93 o 
  -3 -10   5        0.11       -0.65      1.96 o 
  -2 -10   5       39.05       42.78      2.84 o 
  -1 -10   5        6.31        5.68      2.62 o 
   0 -10   5       16.24       15.06      3.49 o 
   1 -10   5       25.86       30.78      4.37 o 
   2 -10   5       11.57       11.13      3.49 o 
  -7  -9   5        0.31       -0.22      1.53 o 
  -6  -9   5       14.52       11.13      2.40 o 
  -5  -9   5       44.60       36.67      3.71 o 
  -4  -9   5       20.52       18.55      3.06 o 
  -3  -9   5       15.53       14.19      2.62 o 
  -2  -9   5        5.54        4.15      1.75 o 
  -1  -9   5      101.07      108.70      6.11 o 
   0  -9   5       16.74       21.17      3.49 o 
   1  -9   5       28.11       21.17      3.93 o 
   2  -9   5       15.15       13.10      3.27 o 
   3  -9   5        1.06        2.84      2.84 o 
  -8  -8   5        2.04        1.53      1.75 o 
  -7  -8   5       45.02       39.29      3.49 o 
  -6  -8   5        6.52        4.58      1.75 o 
  -5  -8   5       50.22       35.58      3.49 o 
  -4  -8   5        2.67        3.93      2.18 o 
  -3  -8   5       82.79       74.21      4.80 o 
  -2  -8   5      214.79      226.36      5.46 o 
  -1  -8   5      713.55      766.16     15.06 o 
   0  -8   5       45.18       44.09      4.58 o 
   1  -8   5        0.26       -0.87      2.18 o 
   2  -8   5       30.31       35.36      4.37 o 
   3  -8   5        5.15        5.46      3.27 o 
   4  -8   5        0.03       -0.65      2.84 o 
  -8  -7   5        2.05        1.09      1.53 o 
  -7  -7   5       53.34       51.95      3.93 o 
  -6  -7   5      163.00      166.55      6.33 o 
  -5  -7   5       24.56       14.41      2.40 o 
  -4  -7   5       59.02       46.71      3.71 o 
  -3  -7   5        3.26        1.53      2.18 o 
  -2  -7   5     1318.34     1397.42     13.53 o 
  -1  -7   5      442.43      488.07     11.35 o 
   0  -7   5      107.41       96.48      6.11 o 
   1  -7   5       12.53       14.19      3.27 o 
   2  -7   5      229.43      244.04     10.04 o 
   3  -7   5       45.00       41.69      5.02 o 
   4  -7   5       29.52       27.72      4.37 o 
   5  -7   5       23.95       13.97      3.93 o 
  -9  -6   5        1.59        0.57      1.65 o 
  -8  -6   5        8.11        6.65      1.65 o 
  -7  -6   5        7.82        8.29      1.57 o 
  -6  -6   5        0.89        1.93      1.31 o 
  -5  -6   5        0.25       -0.20      0.98 o 
  -4  -6   5       60.79       52.61      3.49 o 
  -3  -6   5        1.85        2.62      1.75 o 
  -2  -6   5        0.05        0.87      1.09 o 
  -1  -6   5      153.58      183.35      6.77 o 
   0  -6   5       99.49       86.66      5.24 o 
   1  -6   5       17.47       19.86      3.27 o 
   2  -6   5       92.83      102.15      6.11 o 
   3  -6   5      123.56      118.31      6.98 o 
   4  -6   5      326.54      285.07     11.13 o 
   5  -6   5        0.48       -1.53      2.84 o 
   6  -6   5        3.25        5.24      3.27 o 
  -9  -5   5        1.76        0.94      1.57 o 
  -8  -5   5        0.49        0.37      1.41 o 
  -7  -5   5       23.04       21.08      1.94 o 
  -6  -5   5       34.39       31.00      2.14 o 
  -5  -5   5        0.15        1.31      1.05 o 
  -4  -5   5       65.27       54.24      2.47 o 
  -3  -5   5        1.93        2.40      1.20 o 
  -2  -5   5      422.03      520.19     10.59 o 
  -1  -5   5        0.01       -0.44      1.31 o 
   0  -5   5       23.36       22.48      2.62 o 
   1  -5   5       14.94       15.50      2.62 o 
   2  -5   5        0.29        0.87      1.53 o 
   3  -5   5        3.05        0.65      1.75 o 
   4  -5   5        0.99       -0.22      1.75 o 
   5  -5   5       18.11       20.95      3.71 o 
   6  -5   5        0.97        2.18      3.06 o 
  -9  -4   5        4.55        4.42      1.62 o 
  -8  -4   5        3.04        2.99      1.57 o 
  -7  -4   5        3.98        4.15      1.96 o 
  -6  -4   5        7.71        6.22      1.52 o 
  -5  -4   5       13.07       13.98      1.70 o 
  -4  -4   5        2.82        3.30      1.15 o 
  -3  -4   5        1.26        3.17      1.53 o 
  -2  -4   5      924.80      999.39      7.23 o 
  -1  -4   5       32.97       22.19      1.25 o 
   0  -4   5       21.17       31.43      1.31 o 
   1  -4   5       30.23       34.92      3.06 o 
   2  -4   5       60.45       56.75      4.37 o 
   3  -4   5        5.14        4.58      2.18 o 
   4  -4   5       32.71       35.80      3.93 o 
   5  -4   5        0.17        1.31      2.18 o 
   6  -4   5        0.18       -0.65      2.40 o 
   7  -4   5        1.29       -0.87      2.62 o 
  -9  -3   5        2.19        4.37      2.84 o 
  -8  -3   5       18.75       22.68      2.25 o 
  -7  -3   5       74.83       77.04      3.14 o 
  -6  -3   5      392.12      378.37      6.24 o 
  -5  -3   5      111.14      101.02      3.09 o 
  -4  -3   5       35.97       31.40      2.84 o 
  -3  -3   5      452.27      478.81     14.62 o 
  -2  -3   5      913.42     1191.42     26.74 o 
  -1  -3   5        3.14        4.90      0.98 o 
   0  -3   5      110.36      127.69      2.62 o 
   1  -3   5      428.28      535.88     10.48 o 
   2  -3   5        2.58        3.27      0.87 o 
   3  -3   5        0.06        0.00      1.09 o 
   4  -3   5      139.64      148.65      4.37 o 
   5  -3   5       31.51       33.83      3.93 o 
   6  -3   5        4.13        1.75      2.40 o 
   7  -3   5        0.35       -0.22      2.62 o 
  -9  -2   5        9.82        7.64      2.84 o 
  -8  -2   5       22.30       29.25      3.93 o 
  -7  -2   5      195.17      183.55      7.42 o 
  -6  -2   5      873.36      871.21     10.26 o 
  -5  -2   5      162.45      131.66      3.38 o 
  -4  -2   5       91.23       76.35      3.38 o 
  -3  -2   5        6.79       12.07      1.75 o 
  -2  -2   5     4491.74     5163.05     91.79 o 
  -1  -2   5     3568.10     3926.02     27.18 o 
   0  -2   5      447.69      463.64     21.83 o 
   1  -2   5       76.92       93.86      2.40 o 
   2  -2   5       42.71       47.80      1.96 o 
   3  -2   5       95.29       92.77      3.06 o 
   4  -2   5       69.64       58.50      2.62 o 
   5  -2   5        6.34        4.80      1.75 o 
   6  -2   5      368.65      362.78      7.64 o 
   7  -2   5        3.53        4.80      2.18 o 
  -9  -1   5        3.55        3.27      2.62 o 
  -8  -1   5        0.38        1.09      2.18 o 
  -7  -1   5       21.77       18.34      3.06 o 
  -6  -1   5       20.73       23.45      2.05 o 
  -5  -1   5       12.69        9.32      1.41 o 
  -4  -1   5        8.64        7.60      1.42 o 
  -3  -1   5      178.09      153.67     11.57 o 
  -2  -1   5       43.69       45.65      2.29 o 
  -1  -1   5      718.56      712.24      9.39 o 
   1  -1   5       71.99       51.73      2.40 o 
   2  -1   5       24.67       44.75      2.62 o 
   3  -1   5      299.46      311.92      7.20 o 
   4  -1   5      372.59      376.97      6.77 o 
   5  -1   5      113.56      120.27      4.15 o 
   6  -1   5      161.21      172.88      5.46 o 
   7  -1   5      481.01      500.95      9.60 o 
   8  -1   5       86.22       92.11      6.77 o 
  -9   0   5        3.64        3.06      2.62 o 
  -8   0   5       10.07        9.39      2.62 o 
  -7   0   5       13.92       12.66      2.62 o 
  -6   0   5       31.07       32.09      3.49 o 
  -5   0   5       11.59        9.82      1.41 o 
  -4   0   5      488.61      498.32      5.97 o 
  -3   0   5      390.28      373.17      6.88 o 
  -2   0   5      238.20      201.14      7.75 o 
  -1   0   5      766.95      749.13      9.82 o 
   0   0   5       50.60       52.61      2.40 o 
   1   0   5     1586.65     1589.29     15.06 o 
   2   0   5      349.17      353.61      6.33 o 
   3   0   5      291.46      314.76      7.20 o 
   4   0   5        0.27       -0.65      1.31 o 
   5   0   5        7.95        6.55      1.53 o 
   6   0   5       37.08       35.14      2.62 o 
   7   0   5       37.85       43.22      3.06 o 
   8   0   5        3.17       -1.53      2.62 o 
   9   0   5        3.20        3.27      3.27 o 
  -8   1   5        3.26        1.75      1.96 o 
  -7   1   5       10.04        5.02      2.18 o 
  -6   1   5        2.95        2.62      2.18 o 
  -5   1   5       10.80       11.79      2.18 o 
  -4   1   5       78.87       76.50      2.34 o 
  -3   1   5      275.13      365.57      5.13 o 
  -2   1   5        0.64        0.76      0.46 o 
  -1   1   5       31.85       19.51      1.20 o 
   0   1   5      682.48      682.12      9.17 o 
   1   1   5      680.63      727.52      9.60 o 
   2   1   5      365.95      390.50      7.20 o 
   3   1   5       22.17       14.41      1.96 o 
   4   1   5       28.52       32.52      2.84 o 
   5   1   5        1.21        1.31      1.53 o 
   6   1   5        5.97        5.68      1.53 o 
   7   1   5       56.44       65.92      3.49 o 
   8   1   5       18.17       17.03      3.71 o 
   9   1   5        0.13        1.09      3.06 o 
  -8   2   5       10.09       12.66      3.27 o 
  -7   2   5       14.53        9.82      2.84 o 
  -6   2   5       53.14       41.04      4.15 o 
  -5   2   5        2.84        2.84      2.18 o 
  -4   2   5      612.91      728.40     13.10 o 
  -3   2   5      443.61      498.11      5.46 o 
  -2   2   5      468.61      601.98     17.24 o 
  -1   2   5      291.67      307.71      9.82 o 
   0   2   5      139.08      146.68      2.84 o 
   1   2   5     1650.04     1515.08     14.84 o 
   2   2   5        3.91        1.96      0.87 o 
   3   2   5        4.44        0.65      1.09 o 
   4   2   5       13.45       12.66      2.18 o 
   5   2   5        3.82        2.18      1.75 o 
   6   2   5        4.67        6.77      2.40 o 
   7   2   5        7.92        9.82      2.84 o 
   8   2   5        4.81        5.46      2.62 o 
   9   2   5        0.02       -1.09      2.62 o 
  -8   3   5        2.20        2.84      2.62 o 
  -7   3   5       39.50       32.31      4.15 o 
  -6   3   5      112.61      116.78      6.55 o 
  -5   3   5       62.70       47.15      4.15 o 
  -4   3   5        6.68       10.91      1.31 o 
  -3   3   5       93.42      131.19      3.06 o 
  -2   3   5     2214.87     2439.49     37.54 o 
  -1   3   5       65.22       76.62      2.18 o 
   0   3   5        4.94        3.71      0.65 o 
   1   3   5      391.33      339.86      4.38 o 
   2   3   5      104.30      101.28      4.15 o 
   3   3   5      102.92       99.97      4.58 o 
   4   3   5        0.46        0.00      1.53 o 
   5   3   5        0.20        3.27      2.40 o 
   6   3   5        8.77       10.70      2.84 o 
   7   3   5        8.49       10.70      2.62 o 
   8   3   5        7.57        7.20      2.84 o 
   9   3   5       16.88       15.28      3.49 o 
  -7   4   5        3.70        5.24      2.62 o 
  -6   4   5        5.54        4.37      2.40 o 
  -5   4   5      328.32      345.10     10.26 o 
  -4   4   5       83.60       78.14      3.06 o 
  -3   4   5      109.82      112.85      3.06 o 
  -2   4   5     1155.19     1311.64     11.57 o 
  -1   4   5      194.13      176.15      4.80 o 
   0   4   5     1904.83     2128.44     13.32 o 
   1   4   5     1631.71     1669.61     22.16 o 
   2   4   5       84.00       86.91      4.91 o 
   3   4   5     1570.05     1829.62     20.52 o 
   4   4   5      457.34      522.34     10.91 o 
   5   4   5       23.79       17.03      3.06 o 
   6   4   5      224.62      257.57      8.95 o 
   7   4   5      156.29      167.64      7.86 o 
   8   4   5        1.37       -0.44      2.18 o 
   9   4   5        0.42        0.65      1.96 o 
  -7   5   5       19.84       22.26      3.93 o 
  -6   5   5       18.23       18.99      3.27 o 
  -5   5   5       13.17        9.39      2.62 o 
  -4   5   5      248.95      240.76      5.24 o 
  -3   5   5      156.28      171.57      3.93 o 
  -2   5   5       28.29       25.98      1.53 o 
  -1   5   5       61.06       40.60      1.75 o 
   0   5   5      109.73      118.74      1.53 o 
   1   5   5      157.47      171.73      6.44 o 
   2   5   5       19.64       27.70      1.15 o 
   3   5   5      788.85      777.32     56.75 o 
   4   5   5      142.26      155.85      5.89 o 
   5   5   5        0.29        0.00      2.18 o 
   6   5   5       12.83       12.01      3.06 o 
   7   5   5       29.21       28.38      3.71 o 
   8   5   5       20.44       21.39      3.93 o 
   9   5   5        0.74        0.65      2.62 o 
  -6   6   5        1.52        0.44      2.18 o 
  -5   6   5       12.83       12.01      2.84 o 
  -4   6   5       16.72       17.24      1.96 o 
  -3   6   5        6.14        9.17      1.53 o 
  -2   6   5       53.16       43.87      2.18 o 
  -1   6   5       11.67        6.77      1.09 o 
   0   6   5       24.27       37.98      1.31 o 
   1   6   5        7.10       10.24      0.76 o 
   2   6   5      158.26      218.01      7.42 o 
   3   6   5      120.03      132.54      4.58 o 
   4   6   5        0.03        1.17      0.76 o 
   5   6   5        2.70        1.31      2.18 o 
   6   6   5        6.48        8.51      2.84 o 
   7   6   5       28.76       25.76      3.49 o 
   8   6   5        0.25       -0.44      2.40 o 
   9   6   5        5.52        4.58      3.06 o 
  -5   7   5        6.80        7.86      2.40 o 
  -4   7   5      123.78      130.31      4.37 o 
  -3   7   5      324.95      331.78      6.11 o 
  -2   7   5      554.93      504.66      6.98 o 
  -1   7   5        4.64        5.68      1.09 o 
   0   7   5       25.41       33.18      1.75 o 
   1   7   5      208.84      199.73      3.27 o 
   2   7   5        3.75        2.60      0.87 o 
   3   7   5        5.05       10.88      0.95 o 
   4   7   5       18.24       20.74      1.17 o 
   5   7   5       13.91       12.34      1.19 o 
   6   7   5        8.73       12.44      3.06 o 
   7   7   5       30.11       30.34      3.93 o 
   8   7   5        7.21        6.11      3.06 o 
   9   7   5        2.04        1.53      2.62 o 
  -5   8   5       15.09       16.81      3.06 o 
  -4   8   5       21.91       19.21      3.06 o 
  -3   8   5      130.47      108.70      5.46 o 
  -2   8   5       23.64       27.94      3.27 o 
  -1   8   5        9.49        6.55      1.31 o 
   0   8   5      348.33      314.76      8.73 o 
   1   8   5       52.01       65.19      4.04 o 
   2   8   5       22.37       30.72      2.18 o 
   3   8   5        5.64       10.26      1.09 o 
   4   8   5        0.19       -0.71      0.76 o 
   5   8   5        8.41        9.52      1.17 o 
   6   8   5        9.48       11.33      1.89 o 
   7   8   5       17.55       29.47      3.93 o 
   8   8   5       11.48       15.50      3.49 o 
   9   8   5        1.45       -0.65      2.84 o 
  -5   9   5       35.08       36.67      4.15 o 
  -4   9   5       69.79       75.52      5.24 o 
  -3   9   5       42.53       47.80      4.15 o 
  -2   9   5      584.38      559.67     12.22 o 
  -1   9   5      117.96      129.44      5.89 o 
   0   9   5        6.32        6.11      2.40 o 
   1   9   5      200.02      194.05      6.55 o 
   2   9   5       76.77       75.11      3.27 o 
   3   9   5       71.47       88.46      2.30 o 
   4   9   5        0.63       -0.30      0.76 o 
   5   9   5        5.04        6.59      1.15 o 
   6   9   5       66.72       73.03      3.14 o 
   7   9   5       25.22       28.15      4.80 o 
   8   9   5        0.19       -1.96      2.62 o 
   9   9   5       23.92       20.30      4.15 o 
  -4  10   5        5.64        6.33      2.84 o 
  -3  10   5        4.33        2.18      2.40 o 
  -2  10   5       47.86       45.84      4.15 o 
  -1  10   5        0.90        3.27      1.96 o 
   0  10   5      201.42      192.96      7.20 o 
   1  10   5        3.75        2.62      1.96 o 
   2  10   5        0.62        2.62      1.96 o 
   3  10   5      158.07      155.63      5.68 o 
   4  10   5      109.16      153.23      6.98 o 
   5  10   5        0.04       -0.09      0.95 o 
   6  10   5        4.29        4.21      1.57 o 
   7  10   5        3.51        2.03      1.62 o 
   8  10   5       14.65       15.29      2.20 o 
   9  10   5       19.80       21.83      4.15 o 
  -3  11   5        3.96        4.15      2.84 o 
  -2  11   5       18.00       18.55      3.27 o 
  -1  11   5        1.29        1.31      2.40 o 
   0  11   5        5.61        4.58      2.18 o 
   1  11   5        5.45        1.75      1.96 o 
   2  11   5       21.46       21.39      3.06 o 
   3  11   5       20.09       22.70      2.84 o 
   4  11   5        1.27        1.09      1.75 o 
   5  11   5        8.13        7.20      1.96 o 
   6  11   5        0.02       -0.22      1.96 o 
   7  11   5        0.31       -1.75      1.75 o 
   8  11   5        8.28        9.82      2.84 o 
  -2  12   5        0.05        0.65      2.62 o 
  -1  12   5       16.31       18.34      3.49 o 
   0  12   5        4.29        1.75      1.96 o 
   1  12   5        0.18        0.65      1.96 o 
   2  12   5        0.01       -0.65      1.96 o 
   3  12   5       20.72       25.32      3.06 o 
   4  12   5        3.73        3.93      2.18 o 
   5  12   5        0.51        0.65      2.18 o 
   7  12   5        1.14       -0.22      1.96 o 
   8  12   5        0.80       -1.31      2.18 o 
  -1  13   5        3.24        2.62      2.84 o 
   0  13   5       80.30       73.34      5.46 o 
   1  13   5       13.10       12.88      2.84 o 
   2  13   5        2.81        1.75      2.18 o 
   3  13   5        8.12        9.39      2.40 o 
   4  13   5        1.01        3.71      2.18 o 
   5  13   5        9.87       13.97      3.49 o 
   1  14   5        0.21        0.44      2.18 o 
   2  14   5       15.21       15.93      3.06 o 
   3  14   5       15.56       12.66      2.84 o 
   4  14   5       89.17       95.17      5.68 o 
  -5 -11   6        2.40        2.18      2.40 o 
  -4 -11   6        0.38       -0.65      2.40 o 
  -3 -11   6        2.81        2.18      2.62 o 
  -2 -11   6        1.98        2.62      2.62 o 
  -1 -11   6        6.78        1.96      2.40 o 
   0 -11   6       18.31       27.07      4.37 o 
  -6 -10   6       25.59       21.83      3.06 o 
  -5 -10   6        2.73        6.11      2.62 o 
  -4 -10   6        9.69        9.60      2.84 o 
  -3 -10   6        3.77        0.00      2.18 o 
  -2 -10   6        0.83        4.58      2.62 o 
  -1 -10   6       10.69        9.17      3.06 o 
   0 -10   6        5.82        3.49      2.62 o 
   1 -10   6        3.70        2.84      2.62 o 
  -7  -9   6       15.16       15.93      3.06 o 
  -6  -9   6        2.58        4.15      1.96 o 
  -5  -9   6        8.71       10.26      2.18 o 
  -4  -9   6        7.20        5.89      2.62 o 
  -3  -9   6        8.77        7.20      2.62 o 
  -2  -9   6        0.35       -1.75      1.31 o 
  -1  -9   6        2.16        0.44      2.18 o 
   0  -9   6        0.64       -0.65      2.18 o 
   1  -9   6        0.57        0.44      2.62 o 
   2  -9   6       11.92        7.42      3.06 o 
   3  -9   6        0.99       -1.53      2.62 o 
  -7  -8   6       31.43       28.38      3.06 o 
  -6  -8   6       14.59       10.48      2.18 o 
  -5  -8   6       72.46       67.23      4.58 o 
  -4  -8   6        6.13        2.40      1.96 o 
  -3  -8   6       29.59       24.67      3.06 o 
  -2  -8   6       70.91       78.14      3.49 o 
  -1  -8   6      110.15      110.89      6.11 o 
   0  -8   6       16.52       22.05      3.49 o 
   1  -8   6        2.74        3.27      2.62 o 
   2  -8   6       15.44       18.12      3.71 o 
   3  -8   6        0.93       -0.44      2.18 o 
   4  -8   6        3.06        4.80      3.27 o 
  -8  -7   6        2.09        2.40      1.96 o 
  -7  -7   6        0.55        0.22      1.75 o 
  -6  -7   6       10.85        8.51      1.96 o 
  -5  -7   6      112.79      110.23      5.46 o 
  -4  -7   6        3.75        4.80      2.18 o 
  -3  -7   6      140.88      126.60      6.11 o 
  -2  -7   6     1094.47     1229.13     13.10 o 
  -1  -7   6        4.27        3.06      2.84 o 
   0  -7   6      944.08     1090.74     19.43 o 
   1  -7   6      354.18      344.23     11.13 o 
   2  -7   6       16.35       14.84      3.27 o 
   3  -7   6       66.20       53.26      5.24 o 
   4  -7   6       19.99       21.61      4.37 o 
   5  -7   6       10.14       17.90      4.37 o 
  -8  -6   6       13.78       15.41      3.49 o 
  -7  -6   6        3.89        3.31      1.57 o 
  -6  -6   6        3.51        1.79      1.41 o 
  -5  -6   6        1.59        2.40      1.75 o 
  -4  -6   6      172.66      151.05      5.89 o 
  -3  -6   6        2.19        0.87      1.96 o 
  -2  -6   6       21.84       27.50      2.18 o 
  -1  -6   6      309.51      311.48      8.95 o 
   0  -6   6     1087.74     1184.38     19.21 o 
   1  -6   6        1.74       -0.44      2.18 o 
   2  -6   6       84.09       80.55      5.68 o 
   3  -6   6       16.38       10.48      3.06 o 
   4  -6   6       10.50        8.08      3.27 o 
   5  -6   6        0.40        1.31      2.84 o 
  -8  -5   6        0.39       -0.83      1.45 o 
  -7  -5   6        9.88        8.99      1.73 o 
  -6  -5   6       84.83       83.54      6.44 o 
  -5  -5   6        7.46        6.17      1.25 o 
  -4  -5   6       24.70       34.69      2.62 o 
  -3  -5   6      144.04      164.52      4.91 o 
  -2  -5   6       16.88       18.77      1.75 o 
  -1  -5   6      649.92      667.06     12.66 o 
   0  -5   6      515.88      559.89     12.66 o 
   1  -5   6      315.21      334.62     10.26 o 
   2  -5   6        2.09        5.46      2.62 o 
   3  -5   6        0.80        2.62      2.40 o 
   4  -5   6       97.09       84.69      6.11 o 
   5  -5   6        6.57        7.20      3.06 o 
   6  -5   6        0.37       -2.40      2.84 o 
  -9  -4   6        4.42        5.37      1.82 o 
  -8  -4   6        6.62        3.35      1.62 o 
  -7  -4   6       11.46       12.67      1.78 o 
  -6  -4   6      340.37      367.30     13.86 o 
  -5  -4   6      175.32      161.40      4.09 o 
  -4  -4   6       55.08       61.78      2.62 o 
  -3  -4   6        9.69        7.87      1.23 o 
  -2  -4   6        0.03       -0.32      0.68 o 
  -1  -4   6        2.52        0.39      0.68 o 
   0  -4   6       35.27       34.71      3.06 o 
   1  -4   6       41.05       35.80      3.27 o 
   2  -4   6      112.02      107.39      5.68 o 
   3  -4   6       11.44        7.20      2.40 o 
   4  -4   6       49.78       50.20      4.58 o 
   5  -4   6       11.76       14.41      3.27 o 
   6  -4   6        3.90        3.71      2.62 o 
   7  -4   6        0.10       -1.53      3.06 o 
  -9  -3   6       14.51       19.43      4.15 o 
  -8  -3   6        0.00        0.84      1.41 o 
  -7  -3   6       56.68       49.04      2.66 o 
  -6  -3   6       38.76       37.05      2.41 o 
  -5  -3   6        2.58        1.35      1.25 o 
  -4  -3   6        0.09       -0.32      1.53 o 
  -3  -3   6        5.99        6.59      1.75 o 
  -2  -3   6      138.10      130.04      3.17 o 
  -1  -3   6      235.93      312.27      9.93 o 
   0  -3   6      581.78      468.65      7.86 o 
   1  -3   6       93.01       79.24      2.40 o 
   2  -3   6      247.83      228.10      4.58 o 
   3  -3   6       19.48       18.99      1.75 o 
   4  -3   6      128.57      144.94      7.42 o 
   5  -3   6      113.49      123.33      6.98 o 
   6  -3   6        0.04        0.00      2.18 o 
   7  -3   6        8.86        7.20      2.84 o 
  -9  -2   6       10.44       14.19      3.71 o 
  -8  -2   6        8.74        7.38      1.73 o 
  -7  -2   6      101.71       92.29      3.51 o 
  -6  -2   6      852.72      954.07     22.81 o 
  -5  -2   6     1570.80     1596.12     39.18 o 
  -4  -2   6      115.96      112.31      8.73 o 
  -3  -2   6     1534.97     1621.13     82.62 o 
  -2  -2   6       63.98       85.05      3.71 o 
  -1  -2   6      160.70      159.56      4.58 o 
   0  -2   6      968.77     1022.52     40.82 o 
   1  -2   6       72.62       81.20      2.62 o 
   2  -2   6      336.52      357.54      5.68 o 
   3  -2   6       72.29       79.24      3.06 o 
   4  -2   6      177.32      167.64      4.58 o 
   5  -2   6       18.58       20.08      2.18 o 
   6  -2   6       12.63       13.32      1.96 o 
   7  -2   6       28.95       25.32      4.15 o 
  -8  -1   6        1.96        2.62      2.62 o 
  -7  -1   6        2.74        1.58      1.31 o 
  -6  -1   6       30.97       26.56      2.10 o 
  -5  -1   6      990.41     1010.43     30.45 o 
  -4  -1   6      154.72      150.14      5.24 o 
  -3  -1   6       83.95       80.32      7.75 o 
  -2  -1   6       32.88       30.73      1.62 o 
  -1  -1   6      433.91      426.08      7.86 o 
   0  -1   6        2.67        5.24      1.09 o 
   1  -1   6      511.30      483.05      7.64 o 
   2  -1   6       77.23       55.22      2.62 o 
   3  -1   6     2546.22     2868.84     19.65 o 
   4  -1   6       87.88      107.83      3.71 o 
   5  -1   6        0.18        0.00      1.31 o 
   6  -1   6      123.29      123.55      4.58 o 
   7  -1   6      120.22      122.89      4.80 o 
   8  -1   6       28.48       27.28      4.58 o 
  -8   0   6        0.02        1.09      1.96 o 
  -7   0   6      106.52      103.46      6.55 o 
  -6   0   6        2.12       -1.33      2.18 o 
  -5   0   6        1.82        1.20      1.31 o 
  -4   0   6      207.90      183.76      7.20 o 
  -3   0   6      893.13      904.94     28.38 o 
  -2   0   6       76.82       55.41      4.47 o 
  -1   0   6      197.00      145.16      4.37 o 
   0   0   6      404.61      449.00      7.64 o 
   1   0   6        3.45        4.80      1.09 o 
   2   0   6      461.48      525.62      8.95 o 
   3   0   6       61.66       50.20      3.06 o 
   4   0   6        5.31        1.53      1.53 o 
   5   0   6        0.04       -1.09      1.09 o 
   6   0   6       11.45        9.17      1.75 o 
   7   0   6       40.34       32.74      2.84 o 
   8   0   6       11.95       10.26      3.27 o 
  -8   1   6        2.85        1.96      2.18 o 
  -7   1   6       92.97       74.65      5.46 o 
  -6   1   6       80.64       76.18      5.24 o 
  -5   1   6        5.32        6.04      2.07 o 
  -4   1   6        6.05        4.40      1.09 o 
  -3   1   6      514.36      574.69     14.41 o 
  -2   1   6      229.55      212.04     20.19 o 
  -1   1   6      466.11      399.76      4.56 o 
   0   1   6       55.38       54.79      2.84 o 
   1   1   6      134.38      135.99      4.15 o 
   2   1   6      410.07      458.17      8.51 o 
   3   1   6      221.97      265.43      6.77 o 
   4   1   6      289.75      313.45      8.51 o 
   5   1   6       10.84       10.48      2.40 o 
   6   1   6       28.87       28.59      2.40 o 
   7   1   6       27.19       29.03      2.62 o 
   8   1   6       72.12       80.11      6.11 o 
   9   1   6        4.51        3.27      3.06 o 
  -8   2   6        0.73        3.49      2.40 o 
  -7   2   6       55.23       52.17      4.80 o 
  -6   2   6        2.01        1.75      2.18 o 
  -5   2   6       70.84       61.34      4.37 o 
  -4   2   6       12.69        8.29      2.18 o 
  -3   2   6      254.38      325.81      9.39 o 
  -2   2   6      109.92       98.92      3.82 o 
  -1   2   6      133.11      159.84     23.25 o 
   0   2   6      126.00      120.27      2.62 o 
   1   2   6       86.78       55.01      2.84 o 
   2   2   6       41.29       47.37      3.06 o 
   3   2   6      386.60      487.42     10.26 o 
   4   2   6       86.40       91.90      4.58 o 
   5   2   6       23.84       27.72      3.71 o 
   6   2   6        3.51        1.31      2.18 o 
   7   2   6       35.83       36.02      2.62 o 
   8   2   6        3.48        0.65      2.62 o 
   9   2   6        0.06       -2.62      2.40 o 
  -8   3   6        0.02        1.09      2.40 o 
  -7   3   6       29.38       25.32      3.93 o 
  -6   3   6      195.61      172.22      7.86 o 
  -5   3   6        7.72       13.10      2.84 o 
  -4   3   6       79.08       69.41      2.40 o 
  -3   3   6       15.07       18.99      1.31 o 
  -2   3   6      284.13      257.13     12.01 o 
  -1   3   6       66.95       59.15      1.96 o 
   0   3   6      384.11      369.76      4.80 o 
   1   3   6        2.22        3.27      0.93 o 
   2   3   6       79.60       94.73      4.15 o 
   3   3   6      164.63      147.56      5.02 o 
   4   3   6        7.38        1.96      1.53 o 
   5   3   6       30.65       29.03      3.27 o 
   6   3   6       11.55        8.29      2.62 o 
   7   3   6        3.13        3.71      2.18 o 
   8   3   6        0.00       -0.22      2.18 o 
   9   3   6        6.98        4.58      2.62 o 
  -7   4   6        5.19        8.51      2.84 o 
  -6   4   6        3.57        4.37      2.40 o 
  -5   4   6       80.99       67.01      5.02 o 
  -4   4   6       50.36       52.39      2.40 o 
  -3   4   6      584.03      505.97     22.48 o 
  -2   4   6      114.72      130.75      3.06 o 
  -1   4   6      289.61      316.94      4.80 o 
   0   4   6        8.74        7.42      0.87 o 
   1   4   6        9.34        9.12      1.31 o 
   2   4   6     3650.87     4164.96     66.25 o 
   3   4   6     5547.94     5332.56     39.95 o 
   4   4   6      173.18      183.14      6.77 o 
   5   4   6      117.20      117.43      6.11 o 
   6   4   6        1.04        1.31      2.40 o 
   7   4   6       49.00       54.35      5.02 o 
   8   4   6       31.62       32.09      4.15 o 
   9   4   6        0.65       -1.31      1.96 o 
  -7   5   6        3.61        2.40      2.62 o 
  -6   5   6        0.48       -0.87      2.18 o 
  -5   5   6        0.28        0.22      1.96 o 
  -4   5   6       39.19       36.23      2.40 o 
  -3   5   6       27.17       27.07      1.96 o 
  -2   5   6       15.75       19.65      1.53 o 
  -1   5   6        0.09        0.22      0.87 o 
   0   5   6      155.08      157.38      3.49 o 
   1   5   6        3.42        3.58      1.09 o 
   2   5   6     1016.27     1175.59     24.45 o 
   3   5   6     1334.41     1371.86     29.90 o 
   4   5   6      343.77      406.44     10.04 o 
   5   5   6       14.89       18.34      3.06 o 
   6   5   6       58.79       74.21      5.89 o 
   7   5   6        7.00        6.33      3.06 o 
   8   5   6        7.07        5.46      2.84 o 
   9   5   6        2.53        2.62      2.62 o 
  -6   6   6        0.43       -0.44      2.18 o 
  -5   6   6        0.27        0.44      1.96 o 
  -4   6   6      126.37      117.22      4.15 o 
  -3   6   6       12.84       11.35      1.75 o 
  -2   6   6        6.44        9.39      1.31 o 
  -1   6   6      100.60      101.72      3.06 o 
   0   6   6       61.90       71.16      2.40 o 
   1   6   6       38.90       40.52      1.17 o 
   2   6   6        1.47        0.95      0.76 o 
   3   6   6        0.36       -0.27      0.89 o 
   4   6   6        1.00        2.96      1.05 o 
   5   6   6       85.45       79.67      5.02 o 
   6   6   6       18.37       20.74      4.15 o 
   7   6   6       97.17      104.77      6.55 o 
   8   6   6        0.01        0.22      2.62 o 
   9   6   6        0.60        1.31      2.84 o 
  -5   7   6        1.02        0.87      2.62 o 
  -4   7   6        2.43        0.87      1.31 o 
  -3   7   6      152.99      142.32      4.15 o 
  -2   7   6        0.16        0.65      1.09 o 
  -1   7   6       52.64       44.53      2.18 o 
   0   7   6        3.14        3.49      0.87 o 
   1   7   6      123.78      144.11      3.47 o 
   2   7   6        8.44       10.85      1.09 o 
   3   7   6       29.79       26.69      1.32 o 
   4   7   6      199.82      198.99      4.35 o 
   5   7   6      104.51       92.11      5.24 o 
   6   7   6        1.52       -0.22      2.84 o 
   7   7   6        1.57        1.09      2.62 o 
   8   7   6        2.32        2.84      2.62 o 
   9   7   6        0.16       -1.53      2.84 o 
  -4   8   6        5.76        3.27      2.18 o 
  -3   8   6     1067.26      997.75     15.72 o 
  -2   8   6        0.63       -0.44      1.31 o 
  -1   8   6       59.90       52.17      2.40 o 
   0   8   6       11.87        9.82      1.31 o 
   1   8   6      295.86      305.15      7.42 o 
   2   8   6        8.59        8.32      1.23 o 
   3   8   6       12.75        8.95      1.09 o 
   4   8   6       21.85       21.05      1.75 o 
   5   8   6       14.92       15.12      1.32 o 
   6   8   6       48.02       55.22      5.46 o 
   7   8   6       27.18       27.28      3.93 o 
   8   8   6        2.18        2.62      2.40 o 
   9   8   6        1.24       -0.22      3.06 o 
  -4   9   6       10.96        9.39      2.62 o 
  -3   9   6        7.35        4.80      2.40 o 
  -2   9   6        1.67        3.71      2.40 o 
  -1   9   6      781.10      760.05     13.75 o 
   0   9   6        0.65       -0.65      1.96 o 
   1   9   6        4.86        5.67      1.36 o 
   2   9   6       35.31       36.25      2.84 o 
   3   9   6        1.13        2.65      1.09 o 
   4   9   6       34.32       37.27      2.40 o 
   5   9   6       76.48       78.33      2.50 o 
   6   9   6       56.11       57.95      5.13 o 
   7   9   6       15.98       13.10      3.27 o 
   8   9   6        7.30        5.46      2.62 o 
   9   9   6        4.83        3.06      3.27 o 
  -4  10   6       23.07       22.92      3.49 o 
  -3  10   6        0.00        5.24      2.62 o 
  -2  10   6       13.59       11.57      2.84 o 
  -1  10   6      192.54      180.08      7.20 o 
   0  10   6       20.86       16.81      2.84 o 
   1  10   6        0.15       -1.31      1.96 o 
   2  10   6      146.94      142.75      5.68 o 
   3  10   6        0.72        1.31      1.75 o 
   4  10   6       40.52       38.42      6.33 o 
   5  10   6       23.48       23.25      1.68 o 
   6  10   6        3.02        1.09      1.45 o 
   7  10   6        0.28        0.59      1.57 o 
   8  10   6       11.67        8.29      3.27 o 
   9  10   6       25.92       21.39      4.37 o 
  -3  11   6        0.31        1.09      2.40 o 
  -2  11   6       19.37       22.05      3.49 o 
  -1  11   6        0.34       -0.65      1.75 o 
   0  11   6       32.45       29.90      3.49 o 
   1  11   6       11.84       16.37      2.84 o 
   2  11   6        2.58        1.31      1.96 o 
   3  11   6       15.66       19.65      2.62 o 
   4  11   6       10.88       18.55      3.27 o 
   5  11   6       17.16       18.99      2.62 o 
   7  11   6        0.95       -2.28      1.57 o 
   8  11   6        1.14        0.52      1.92 o 
  -2  12   6        4.77        2.84      2.84 o 
  -1  12   6        0.79        0.22      2.62 o 
   0  12   6        3.73        2.62      2.40 o 
   1  12   6        0.16       -0.44      1.96 o 
   2  12   6        0.42       -0.44      1.75 o 
   3  12   6        0.15        2.40      1.96 o 
   4  12   6       12.07       18.99      3.71 o 
   5  12   6        1.70        3.49      2.18 o 
  -1  13   6        4.83        8.95      3.06 o 
   0  13   6        0.78        0.00      2.18 o 
   1  13   6        1.25        3.71      2.40 o 
   2  13   6       23.35       32.31      3.71 o 
   3  13   6        3.00        5.46      2.18 o 
   4  13   6       17.75       27.72      3.27 o 
   5  13   6        0.16        1.96      2.18 o 
   1  14   6        9.24       13.75      3.06 o 
   2  14   6        5.84        7.64      2.40 o 
   3  14   6        9.09       12.44      2.62 o 
   4  14   6       23.65       33.83      3.71 o 
   5  14   6       45.20       60.68      5.02 o 
  -3 -11   7       76.62       81.42      6.11 o 
  -2 -11   7        0.66        1.31      2.62 o 
  -5 -10   7        0.15       -2.62      1.96 o 
  -4 -10   7       14.70       17.03      3.49 o 
  -3 -10   7        2.59        5.68      2.62 o 
  -2 -10   7       12.84       13.97      3.27 o 
  -1 -10   7       39.55       46.28      4.58 o 
   0 -10   7        3.07        4.37      2.84 o 
   1 -10   7       25.58       39.29      5.02 o 
  -6  -9   7        1.69        0.87      1.96 o 
  -5  -9   7        1.08        0.22      1.75 o 
  -4  -9   7        1.81        0.87      1.96 o 
  -3  -9   7        0.23        0.22      2.18 o 
  -2  -9   7        3.02        2.62      2.40 o 
  -1  -9   7       34.40       39.07      4.37 o 
   0  -9   7        3.60        3.71      2.62 o 
   1  -9   7        0.39       -1.96      2.40 o 
   2  -9   7       20.81       26.63      4.15 o 
  -7  -8   7        0.02       -0.65      1.75 o 
  -6  -8   7        0.05       -0.65      1.75 o 
  -5  -8   7        0.20        1.53      1.96 o 
  -4  -8   7        0.28        0.00      1.75 o 
  -3  -8   7       15.48       20.30      3.06 o 
  -2  -8   7        0.73        0.00      1.53 o 
  -1  -8   7       24.92       31.43      3.71 o 
   0  -8   7        0.69       -1.53      2.40 o 
   1  -8   7       14.30       17.90      3.71 o 
   2  -8   7        1.64        0.87      2.40 o 
   3  -8   7        0.04        0.22      2.62 o 
  -7  -7   7        2.43        4.15      1.96 o 
  -6  -7   7       11.99       12.22      2.40 o 
  -5  -7   7        9.42        6.98      2.40 o 
  -4  -7   7      304.41      304.72      9.39 o 
  -3  -7   7       28.42       16.37      2.84 o 
  -2  -7   7        0.02        0.22      1.31 o 
  -1  -7   7       17.16       11.57      3.06 o 
   0  -7   7       30.91       27.50      3.71 o 
   1  -7   7        4.83        3.27      2.62 o 
   2  -7   7        0.06        0.44      1.75 o 
   3  -7   7        5.78        5.24      2.62 o 
   4  -7   7        0.28       -1.09      2.84 o 
  -8  -6   7        8.46       10.69      2.02 o 
  -7  -6   7        0.45       -2.29      1.53 o 
  -6  -6   7       20.00       12.66      2.40 o 
  -5  -6   7       11.30        9.39      2.40 o 
  -4  -6   7        4.09        5.46      2.18 o 
  -3  -6   7       39.98       47.15      3.93 o 
  -2  -6   7       59.30       58.50      4.15 o 
  -1  -6   7       34.03       41.25      3.71 o 
   0  -6   7      204.04      200.82      7.86 o 
   1  -6   7        2.79        2.40      2.62 o 
   2  -6   7        7.47        6.98      2.62 o 
   3  -6   7       26.45       28.59      3.71 o 
   4  -6   7       10.65        6.98      3.06 o 
   5  -6   7        8.93        8.08      3.49 o 
  -8  -5   7        0.64       -0.09      1.45 o 
  -7  -5   7        2.45        1.20      1.35 o 
  -6  -5   7        3.39        0.39      1.31 o 
  -5  -5   7      130.65      125.07     13.42 o 
  -4  -5   7        1.29       -0.23      1.15 o 
  -3  -5   7       56.92       48.46      3.93 o 
  -2  -5   7        1.65        3.06      1.31 o 
  -1  -5   7      399.29      406.65     10.04 o 
   0  -5   7      736.57      714.86     14.41 o 
   1  -5   7      466.78      468.65     12.22 o 
   2  -5   7       35.31       40.38      4.15 o 
   3  -5   7       49.33       45.18      4.58 o 
   4  -5   7       57.60       53.48      5.24 o 
   5  -5   7        1.81        2.62      2.62 o 
   6  -5   7        5.16        3.93      3.27 o 
  -8  -4   7        0.83        2.40      2.62 o 
  -7  -4   7       16.06       17.07      1.94 o 
  -6  -4   7       90.75       95.59      3.51 o 
  -5  -4   7       22.95       21.97      1.92 o 
  -4  -4   7        5.56        3.82      1.42 o 
  -3  -4   7      118.44      102.65      9.06 o 
  -2  -4   7       48.45       56.86      3.60 o 
  -1  -4   7        2.03        0.00      1.31 o 
   0  -4   7        3.78        2.40      1.53 o 
   1  -4   7      191.29      202.34      8.08 o 
   2  -4   7      114.70      123.76      6.55 o 
   3  -4   7        0.54        2.40      2.18 o 
   4  -4   7      118.42      110.23      6.77 o 
   5  -4   7       18.41       16.81      3.49 o 
   6  -4   7        0.00       -2.84      2.40 o 
  -8  -3   7        1.87        2.06      1.57 o 
  -7  -3   7      118.54      121.16      4.03 o 
  -6  -3   7      106.64      107.10      3.55 o 
  -5  -3   7      607.22      675.31     29.58 o 
  -4  -3   7      261.61      246.76      4.97 o 
  -3  -3   7       32.68       32.32      4.26 o 
  -2  -3   7       14.10       14.11      1.96 o 
  -1  -3   7      111.07      105.10      6.98 o 
   0  -3   7        2.99        3.71      0.87 o 
   1  -3   7       46.67       36.02      1.75 o 
   2  -3   7      184.25      180.74      7.42 o 
   3  -3   7       59.88       57.19      4.58 o 
   4  -3   7        3.64        3.71      2.40 o 
   5  -3   7        0.20        0.65      1.96 o 
   6  -3   7        0.01       -0.44      2.18 o 
   7  -3   7        1.36        0.87      2.84 o 
  -8  -2   7        0.00        0.45      1.41 o 
  -7  -2   7        1.43        2.28      2.07 o 
  -6  -2   7      134.17      133.10      4.91 o 
  -5  -2   7      287.72      272.93      5.24 o 
  -4  -2   7      385.54      373.10     21.28 o 
  -3  -2   7       21.55       23.40      2.62 o 
  -2  -2   7      113.99      104.84      3.82 o 
  -1  -2   7      219.66       73.12      3.27 o 
   0  -2   7        4.87        8.73      1.31 o 
   1  -2   7      212.52      182.04      3.93 o 
   2  -2   7       34.59       35.80      2.18 o 
   3  -2   7       46.73       42.78      2.40 o 
   4  -2   7       41.45       42.56      2.62 o 
   5  -2   7       27.11       24.23      2.18 o 
   6  -2   7        0.55        1.09      1.96 o 
   7  -2   7       20.40       20.52      3.93 o 
  -8  -1   7        0.08        1.96      2.62 o 
  -7  -1   7        3.41        5.24      1.57 o 
  -6  -1   7       49.32       48.32      2.50 o 
  -5  -1   7      545.03      569.65      9.17 o 
  -4  -1   7        3.59        3.49      1.05 o 
  -3  -1   7       71.82       73.73      3.49 o 
  -2  -1   7       39.20       34.46      1.77 o 
  -1  -1   7      634.39      693.04     10.70 o 
   0  -1   7       43.89       43.00      2.40 o 
   1  -1   7       83.14       75.31      3.06 o 
   2  -1   7        6.39       12.66      1.53 o 
   3  -1   7      261.90      248.84      5.24 o 
   4  -1   7        4.10        5.89      1.31 o 
   5  -1   7      141.66      134.90      4.58 o 
   6  -1   7       23.65       23.79      2.40 o 
   7  -1   7       41.81       43.44      3.27 o 
  -8   0   7        0.01        0.00      2.40 o 
  -7   0   7       24.60       27.50      3.71 o 
  -6   0   7       72.83       70.72      4.37 o 
  -5   0   7      325.87      294.81      7.53 o 
  -4   0   7      188.71      169.25      3.67 o 
  -3   0   7      168.23      189.88      3.59 o 
  -2   0   7      218.05      216.89      3.88 o 
  -1   0   7      272.97      314.32      7.42 o 
   0   0   7     1767.06     1856.46     18.77 o 
   1   0   7      408.38      436.34      8.73 o 
   2   0   7        0.46        0.65      0.87 o 
   3   0   7      140.76      131.62      4.80 o 
   4   0   7       90.27      104.34      5.24 o 
   5   0   7        2.33        2.62      1.31 o 
   6   0   7        0.23       -0.22      1.31 o 
   7   0   7       18.37       17.03      2.40 o 
   8   0   7       12.99       17.90      3.49 o 
  -8   1   7        1.60        1.09      1.96 o 
  -7   1   7        1.36        0.65      1.75 o 
  -6   1   7       24.88       25.32      3.49 o 
  -5   1   7      137.40      115.31      3.27 o 
  -4   1   7      292.41      284.25      4.69 o 
  -3   1   7      300.57      316.31      5.78 o 
  -2   1   7      219.95      174.57      3.38 o 
  -1   1   7        1.70        4.47      0.84 o 
   0   1   7       11.32       16.15      1.75 o 
   1   1   7        0.32        0.65      0.87 o 
   2   1   7       91.87       92.55      4.15 o 
   3   1   7      143.32      174.19      6.11 o 
   4   1   7        0.13        0.65      1.53 o 
   5   1   7       38.82       43.87      4.37 o 
   6   1   7       53.79       58.28      3.27 o 
   7   1   7       47.33       51.30      3.27 o 
   8   1   7        8.34        7.20      3.06 o 
  -8   2   7        1.43        1.75      2.40 o 
  -7   2   7        3.91        2.40      2.18 o 
  -6   2   7       37.61       35.36      3.93 o 
  -5   2   7        0.20        0.65      1.96 o 
  -4   2   7       12.66       10.26      2.40 o 
  -3   2   7        2.49        5.35      0.77 o 
  -2   2   7       86.29      109.77      1.92 o 
  -1   2   7       97.36       74.40      2.07 o 
   0   2   7      103.34       92.33      3.93 o 
   1   2   7      208.35      193.61      5.68 o 
   2   2   7      114.61      129.00      5.02 o 
   3   2   7       40.35       33.61      2.62 o 
   4   2   7        1.42        0.65      1.53 o 
   5   2   7       45.96       40.38      3.71 o 
   6   2   7        9.87       11.57      2.84 o 
   7   2   7       31.08       31.87      2.62 o 
   8   2   7       58.66       68.98      5.89 o 
   9   2   7        8.01        8.51      3.06 o 
  -7   3   7        0.01        0.65      2.18 o 
  -6   3   7       31.27       29.47      3.71 o 
  -5   3   7       13.38       11.57      2.62 o 
  -4   3   7       58.12       55.88      4.15 o 
  -3   3   7       77.10       92.77      4.15 o 
  -2   3   7      156.52      148.87     11.57 o 
  -1   3   7      395.03      407.68      5.24 o 
   0   3   7      127.74      121.14      3.06 o 
   1   3   7       21.85       16.37      1.75 o 
   2   3   7     1064.30     1166.27     15.06 o 
   3   3   7        1.21        0.65      1.31 o 
   4   3   7        1.30        1.09      1.31 o 
   5   3   7        1.25       -0.65      1.53 o 
   6   3   7        0.58        2.18      2.40 o 
   7   3   7        0.01        1.09      2.18 o 
   8   3   7        3.54        6.77      2.84 o 
   9   3   7        4.25        4.80      2.62 o 
  -7   4   7        0.04        0.44      2.18 o 
  -6   4   7       11.46       14.84      3.27 o 
  -5   4   7       14.80       17.68      3.06 o 
  -4   4   7       43.87       38.42      3.71 o 
  -3   4   7        4.65        2.84      0.65 o 
  -2   4   7       47.25       59.59      2.40 o 
  -1   4   7      265.78      341.83      5.24 o 
   0   4   7      262.59      247.75      4.37 o 
   1   4   7       37.17       24.35      2.84 o 
   2   4   7      190.32      163.92      4.80 o 
   3   4   7      763.25      822.69     13.75 o 
   4   4   7      231.77      246.87      7.86 o 
   5   4   7        5.37        2.40      1.96 o 
   6   4   7        2.26        3.93      2.84 o 
   7   4   7        0.61        2.84      2.18 o 
   8   4   7       10.96        9.39      3.06 o 
   9   4   7        0.91        2.18      2.62 o 
  -7   5   7       12.05       15.93      3.71 o 
  -6   5   7        0.55        2.40      2.40 o 
  -5   5   7       63.22       41.69      4.15 o 
  -4   5   7        0.16        0.22      0.87 o 
  -3   5   7        0.01        0.00      1.09 o 
  -2   5   7       10.06        9.60      1.31 o 
  -1   5   7      665.70      710.72      9.17 o 
   0   5   7        6.15        9.17      1.09 o 
   1   5   7      467.50      428.32     21.06 o 
   2   5   7      486.97      460.13      9.17 o 
   3   5   7     1803.94     1780.57     25.54 o 
   4   5   7        3.91        3.06      2.62 o 
   5   5   7       40.34       46.28      4.15 o 
   6   5   7       20.04       21.61      3.49 o 
   7   5   7        7.24        6.77      2.62 o 
   8   5   7        7.04        5.02      2.18 o 
   9   5   7        0.00       -0.87      2.18 o 
  -6   6   7        7.58       10.48      3.27 o 
  -5   6   7       25.92       18.12      3.49 o 
  -4   6   7        1.43        1.53      1.31 o 
  -3   6   7       54.78       68.76      2.84 o 
  -2   6   7       10.13        8.08      1.31 o 
  -1   6   7       24.85       30.12      1.75 o 
   0   6   7       33.90       23.14      1.53 o 
   1   6   7       28.46       30.54      2.40 o 
   2   6   7      430.23      437.97      6.24 o 
   3   6   7       10.51        7.51      1.31 o 
   4   6   7        4.44        1.96      2.40 o 
   5   6   7      243.56      243.60      8.51 o 
   6   6   7       68.15       76.18      5.68 o 
   7   6   7       17.67       17.90      3.71 o 
   8   6   7        0.03       -0.87      2.40 o 
   9   6   7        0.50       -0.22      2.84 o 
  -6   7   7        0.02        0.44      2.62 o 
  -5   7   7       44.28       51.30      5.02 o 
  -4   7   7       42.08       36.02      2.40 o 
  -3   7   7       58.74       63.74      3.06 o 
  -2   7   7       25.39       25.32      1.96 o 
  -1   7   7       26.56       22.70      1.75 o 
   0   7   7        6.00        6.55      1.09 o 
   1   7   7       28.05       18.58      1.86 o 
   2   7   7      176.14      155.31      7.20 o 
   3   7   7        0.07       -0.12      0.84 o 
   4   7   7        5.07        5.59      1.75 o 
   5   7   7       42.17       37.98      3.71 o 
   6   7   7       20.82       20.74      3.49 o 
   7   7   7        7.92        9.17      3.27 o 
   8   7   7        6.10        5.24      3.27 o 
   9   7   7        1.22       -1.75      2.62 o 
  -4   8   7        0.85       -0.22      1.96 o 
  -3   8   7      287.44      280.27      6.11 o 
  -2   8   7       75.58       75.74      3.27 o 
  -1   8   7        0.52       -0.87      0.87 o 
   0   8   7        4.74        4.37      1.09 o 
   1   8   7       50.65       47.20      2.32 o 
   2   8   7        2.63        1.51      0.99 o 
   3   8   7       35.04       34.36      2.08 o 
   4   8   7       77.35      108.01      6.44 o 
   5   8   7       62.88       63.59      3.08 o 
   6   8   7       11.17       12.01      3.06 o 
   7   8   7       14.44       11.57      3.27 o 
   8   8   7        8.20        6.55      3.06 o 
   9   8   7        0.36        0.00      3.06 o 
  -4   9   7       13.14       13.97      3.06 o 
  -3   9   7       46.71       44.31      3.93 o 
  -2   9   7        8.43       12.88      2.84 o 
  -1   9   7       29.25       30.56      2.18 o 
   0   9   7       20.72       13.53      1.53 o 
   1   9   7       10.69       10.37      1.46 o 
   2   9   7       89.31       70.19      2.93 o 
   3   9   7       79.75       68.57      4.91 o 
   4   9   7       19.04       21.28      1.99 o 
   5   9   7        0.18       -0.25      0.80 o 
   6   9   7        2.79        1.96      2.62 o 
   7   9   7       25.54       25.10      3.93 o 
   8   9   7        3.76        0.00      2.84 o 
   9   9   7        2.70        1.75      3.27 o 
  -4  10   7        3.43        4.15      2.84 o 
  -3  10   7       21.16       20.95      3.27 o 
  -2  10   7        0.02       -0.65      1.96 o 
  -1  10   7       14.40       13.32      2.84 o 
   0  10   7        8.20       10.91      2.62 o 
   1  10   7       17.44       19.43      2.62 o 
   2  10   7        9.50        7.44      1.36 o 
   3  10   7       12.27       16.62      2.84 o 
   4  10   7       48.21       53.17      7.53 o 
   5  10   7        5.22        4.40      1.46 o 
   6  10   7       39.39       39.17      2.77 o 
   7  10   7        4.19        4.37      2.84 o 
   8  10   7        9.23        9.17      3.49 o 
  -3  11   7        3.59        3.49      2.62 o 
  -2  11   7       24.93       25.76      3.49 o 
  -1  11   7       15.29       13.32      3.06 o 
   0  11   7       16.76       15.72      3.06 o 
   1  11   7       24.86       30.34      3.27 o 
   2  11   7       22.21       27.07      3.06 o 
   3  11   7        6.63        8.08      2.62 o 
   4  11   7        0.50        0.22      1.96 o 
   5  11   7       10.93        9.60      2.40 o 
   6  11   7       21.79       22.73      2.30 o 
   7  11   7        6.53        6.77      3.06 o 
   8  11   7        0.61        0.00      2.84 o 
  -2  12   7        1.25        3.93      2.84 o 
  -1  12   7        6.24        3.71      2.62 o 
   0  12   7        9.60        8.08      2.84 o 
   1  12   7        3.46        6.11      2.18 o 
   2  12   7        0.10        1.31      1.75 o 
   3  12   7        2.76        4.37      2.40 o 
   4  12   7        5.50        4.15      2.40 o 
   5  12   7       19.97       20.52      3.06 o 
   0  13   7       32.01       32.74      4.15 o 
   1  13   7        5.56        6.33      1.96 o 
   2  13   7        2.46        5.68      2.40 o 
   3  13   7        4.45        4.80      2.18 o 
   4  13   7        4.30       10.48      3.71 o 
   5  13   7        0.26        0.22      2.18 o 
   2  14   7       10.93       13.32      2.62 o 
   3  14   7        0.02        2.84      2.18 o 
   4  14   7        1.58       10.26      3.71 o 
   5  14   7        4.11        8.08      2.84 o 
  -4 -10   8       28.95       33.61      4.15 o 
  -3 -10   8       92.55      103.03      6.55 o 
  -2 -10   8        6.65       10.70      3.06 o 
  -1 -10   8        3.39        3.49      2.84 o 
  -6  -9   8        5.74        5.89      2.40 o 
  -5  -9   8        5.38        6.55      2.62 o 
  -4  -9   8        4.95        4.80      2.40 o 
  -3  -9   8        2.24        2.62      1.96 o 
  -2  -9   8       33.43       33.40      4.15 o 
  -1  -9   8        0.46        0.22      2.40 o 
   0  -9   8        0.42       -1.75      2.40 o 
   1  -9   8        0.78       -1.31      2.40 o 
  -6  -8   8        2.96        3.27      1.96 o 
  -5  -8   8        4.47        0.87      2.18 o 
  -4  -8   8        3.65        1.75      2.18 o 
  -3  -8   8        1.51       -1.53      1.75 o 
  -2  -8   8       31.65       34.05      3.93 o 
  -1  -8   8       35.83       42.78      4.58 o 
   0  -8   8        0.44       -3.06      2.62 o 
   1  -8   8        4.16        2.84      3.06 o 
   2  -8   8        1.87        1.96      2.84 o 
   3  -8   8        2.97       -1.09      3.06 o 
  -7  -7   8        8.88        8.95      2.18 o 
  -6  -7   8        4.11        2.84      1.96 o 
  -5  -7   8        1.61        0.22      1.96 o 
  -4  -7   8        1.05        1.31      2.18 o 
  -3  -7   8       54.69       53.48      4.37 o 
  -2  -7   8       51.34       48.46      4.37 o 
  -1  -7   8       18.50       21.17      3.27 o 
   0  -7   8        9.26        8.29      2.84 o 
   1  -7   8        5.24        4.37      2.84 o 
   2  -7   8        0.56       -0.22      2.18 o 
   3  -7   8        6.57        6.11      2.84 o 
   4  -7   8        1.17        1.31      2.84 o 
  -7  -6   8       22.71       23.57      3.06 o 
  -6  -6   8        0.56        1.09      1.75 o 
  -5  -6   8       60.15       51.95      3.93 o 
  -4  -6   8       62.15       52.39      4.15 o 
  -3  -6   8       64.71       60.25      4.58 o 
  -2  -6   8       16.39       16.81      1.96 o 
  -1  -6   8      308.14      324.80      9.82 o 
   0  -6   8      416.16      414.29     12.01 o 
   1  -6   8       71.24       65.27      5.24 o 
   2  -6   8        1.32       -0.65      2.18 o 
   3  -6   8       18.29       13.32      2.84 o 
   4  -6   8        0.47        0.00      2.40 o 
   5  -6   8        2.58       -1.31      2.84 o 
  -8  -5   8       28.63       34.95      2.82 o 
  -7  -5   8        0.93        1.23      1.41 o 
  -6  -5   8        1.31        1.70      1.46 o 
  -5  -5   8      305.21      292.71      8.08 o 
  -4  -5   8        6.99        0.65      1.96 o 
  -3  -5   8       96.62       98.01      5.46 o 
  -2  -5   8       29.14       35.58      2.40 o 
  -1  -5   8      605.35      692.82     13.97 o 
   0  -5   8     2000.07     2082.82     26.85 o 
   1  -5   8       99.47      119.62      6.77 o 
   2  -5   8      139.22      150.18      7.64 o 
   3  -5   8       45.56       41.25      4.37 o 
   4  -5   8       34.00       31.43      4.37 o 
   5  -5   8        1.60        0.00      2.40 o 
  -8  -4   8        0.00       -0.16      1.57 o 
  -7  -4   8       22.46       22.13      2.40 o 
  -6  -4   8       11.05       10.24      1.86 o 
  -5  -4   8        3.02        3.98      1.36 o 
  -4  -4   8        0.01       -0.44      1.23 o 
  -3  -4   8      128.55      128.74      5.02 o 
  -2  -4   8       43.74       41.91      2.40 o 
  -1  -4   8       24.04       25.54      2.62 o 
   0  -4   8        5.38        8.29      2.18 o 
   1  -4   8      168.62      153.45      6.98 o 
   2  -4   8       74.85       80.33      5.68 o 
   3  -4   8       40.50       47.15      4.58 o 
   4  -4   8       64.49       67.23      5.68 o 
   5  -4   8      124.11      111.54      7.20 o 
   6  -4   8        1.76        0.22      2.62 o 
  -8  -3   8       14.09       15.57      2.73 o 
  -7  -3   8       15.38       16.48      2.05 o 
  -6  -3   8      123.37      122.39      3.98 o 
  -5  -3   8       91.16       85.12      3.25 o 
  -4  -3   8       11.85        9.41      1.54 o 
  -3  -3   8       14.01       12.26      1.75 o 
  -2  -3   8       13.80        9.97      2.51 o 
  -1  -3   8       35.84       52.94      2.20 o 
   0  -3   8        7.76        6.77      1.09 o 
   1  -3   8       70.76       68.10      4.58 o 
   2  -3   8       30.40       24.45      3.06 o 
   3  -3   8       47.24       41.25      4.15 o 
   4  -3   8       14.48       14.84      3.06 o 
   5  -3   8        2.68        2.18      2.18 o 
   6  -3   8        6.56        8.08      2.84 o 
   7  -3   8        3.78        3.49      3.06 o 
  -8  -2   8       15.12       15.72      3.49 o 
  -7  -2   8        7.17        5.71      1.57 o 
  -6  -2   8       49.14       42.08      2.46 o 
  -5  -2   8        0.93        2.52      1.41 o 
  -4  -2   8       70.09       80.33      2.94 o 
  -3  -2   8       13.84       10.48      1.46 o 
  -2  -2   8        9.82       11.80      1.39 o 
   1  -2   8        6.93        7.64      1.09 o 
   2  -2   8        0.56       -0.87      0.65 o 
   3  -2   8        4.03        2.84      1.31 o 
   4  -2   8       31.06       27.07      2.40 o 
   5  -2   8       12.06       10.04      2.62 o 
   6  -2   8        1.02        1.31      2.18 o 
   7  -2   8        0.45        0.22      2.40 o 
  -8  -1   8       31.09       37.76      4.58 o 
  -7  -1   8       33.42       35.80      4.15 o 
  -6  -1   8       26.78       33.08      2.18 o 
  -5  -1   8       99.52       99.14      3.39 o 
  -4  -1   8      181.74      161.49      5.68 o 
  -3  -1   8        3.99        2.46      1.15 o 
  -2  -1   8       48.25       42.46      2.14 o 
  -1  -1   8      319.59      409.93      8.73 o 
   0  -1   8        0.73        3.49      1.31 o 
   1  -1   8      138.12      120.93      4.37 o 
   2  -1   8       88.71      106.74      4.15 o 
   3  -1   8       93.19       83.38      4.15 o 
   4  -1   8       35.69       33.40      2.40 o 
   5  -1   8       18.22       17.24      2.18 o 
   6  -1   8        0.00        0.87      1.31 o 
   7  -1   8        4.92        2.40      2.40 o 
   8  -1   8        1.07        1.75      2.84 o 
  -8   0   8       24.05       25.10      4.15 o 
  -7   0   8       25.93       28.38      3.93 o 
  -6   0   8        0.22       -0.87      1.96 o 
  -5   0   8      933.35      952.65     20.95 o 
  -4   0   8      264.23      245.40      4.52 o 
  -3   0   8        4.00        3.17      0.93 o 
  -2   0   8       26.60       25.42      1.57 o 
  -1   0   8      990.61     1237.21     16.15 o 
   0   0   8     2881.79     2919.70     26.19 o 
   1   0   8        0.29       -0.22      1.09 o 
   2   0   8       16.09       12.44      1.75 o 
   3   0   8       64.81       62.86      3.93 o 
   4   0   8        2.13        4.80      1.96 o 
   5   0   8        3.58        2.84      1.53 o 
   6   0   8        7.35        8.29      1.75 o 
   7   0   8       32.48       32.52      2.84 o 
   8   0   8       20.78       22.70      2.84 o 
  -8   1   8        8.37        8.08      2.84 o 
  -7   1   8        2.50        2.40      1.96 o 
  -6   1   8       18.75       20.08      3.49 o 
  -5   1   8        0.17       -1.75      1.75 o 
  -4   1   8      114.02      111.28      8.84 o 
  -3   1   8       96.41       85.85      2.44 o 
  -2   1   8       11.54       16.98      1.29 o 
  -1   1   8        0.06       -0.02      0.84 o 
   0   1   8      439.32      450.53      8.95 o 
   1   1   8       55.53       65.70      3.49 o 
   2   1   8       27.11       36.23      2.84 o 
   3   1   8       31.81       25.54      2.18 o 
   4   1   8       64.00       53.04      3.71 o 
   5   1   8       81.55       81.85      5.24 o 
   6   1   8       99.45      106.74      4.37 o 
   7   1   8       39.76       39.07      2.84 o 
   8   1   8      194.79      194.27      9.39 o 
  -8   2   8        0.13        0.65      2.40 o 
  -7   2   8        0.00        1.31      1.75 o 
  -6   2   8        2.89        2.62      2.18 o 
  -5   2   8        0.22        0.00      1.53 o 
  -4   2   8       85.76       71.16      4.80 o 
  -3   2   8       27.24       31.00      1.75 o 
  -2   2   8       87.59       87.27      1.83 o 
  -1   2   8      171.02      172.29      3.14 o 
   0   2   8        0.29        0.44      1.09 o 
   1   2   8       15.86       17.68      2.18 o 
   2   2   8      301.30      320.87      8.08 o 
   3   2   8      138.88      142.97      5.46 o 
   4   2   8       34.52       28.59      3.06 o 
   5   2   8       31.74       34.49      3.71 o 
   6   2   8        9.35       11.79      2.84 o 
   7   2   8        2.34        3.49      1.53 o 
   8   2   8        4.97        3.71      2.84 o 
  -7   3   8        1.93        2.18      2.40 o 
  -6   3   8       36.87       23.57      3.71 o 
  -5   3   8       13.20       13.53      2.84 o 
  -4   3   8      115.05      120.49      6.33 o 
  -3   3   8      103.76      109.36      3.27 o 
  -2   3   8       22.64       18.55      1.31 o 
  -1   3   8       59.80       73.56      2.62 o 
   0   3   8       76.75       79.45      2.62 o 
   1   3   8        4.47        1.53      1.09 o 
   2   3   8       46.69       58.50      3.49 o 
   3   3   8       15.49       11.35      1.96 o 
   4   3   8        1.12        1.75      1.75 o 
   5   3   8        5.24        3.93      1.96 o 
   6   3   8        0.39        0.44      2.18 o 
   7   3   8       13.22       14.19      2.84 o 
   8   3   8       13.70       11.79      3.06 o 
   9   3   8        1.57        0.22      2.40 o 
  -7   4   8        3.23        3.93      2.62 o 
  -6   4   8       29.21       29.47      4.15 o 
  -5   4   8       21.88       15.72      3.06 o 
  -4   4   8       28.35       35.58      3.93 o 
  -3   4   8      318.27      249.49     27.50 o 
  -2   4   8      197.14      210.86      4.37 o 
  -1   4   8      168.96      204.09      4.15 o 
   0   4   8       26.38       30.34      1.75 o 
   1   4   8        1.62        2.40      1.31 o 
   2   4   8      494.05      493.31     10.04 o 
   3   4   8       82.45       66.79      3.93 o 
   4   4   8       70.08       74.21      5.02 o 
   5   4   8       11.20        6.98      1.96 o 
   6   4   8        0.14       -0.44      1.96 o 
   7   4   8        0.20       -0.44      1.96 o 
   8   4   8        0.72        0.87      2.18 o 
   9   4   8        1.27        4.80      2.84 o 
  -7   5   8        3.08        4.37      2.62 o 
  -6   5   8        7.91        7.64      2.84 o 
  -5   5   8       65.21       68.10      5.68 o 
  -4   5   8       77.36       80.98      5.68 o 
  -3   5   8        1.37        3.06      1.31 o 
  -2   5   8       33.49       40.16      2.62 o 
  -1   5   8      970.86     1059.09     10.70 o 
   0   5   8       65.85       57.19      2.40 o 
   1   5   8        6.53        1.53      2.62 o 
   2   5   8      625.38      594.85     20.30 o 
   3   5   8      113.27      123.11      5.46 o 
   4   5   8        4.01        6.77      2.62 o 
   5   5   8        2.82        8.51      2.62 o 
   6   5   8        0.05        1.09      2.18 o 
   7   5   8        0.36        0.44      2.18 o 
   8   5   8        0.30        1.53      2.18 o 
   9   5   8        4.63        3.49      2.84 o 
  -6   6   8        2.90        3.06      2.84 o 
  -5   6   8        3.04        6.33      2.62 o 
  -4   6   8      166.87      158.69      7.20 o 
  -3   6   8       22.37       19.86      1.96 o 
  -2   6   8      117.57      115.69      3.71 o 
  -1   6   8       28.24       33.61      2.18 o 
   0   6   8      256.47      223.95      4.58 o 
   1   6   8      413.13      386.45      8.84 o 
   2   6   8      523.37      501.21     19.54 o 
   3   6   8      233.41      256.80      7.53 o 
   4   6   8      392.20      376.53     10.04 o 
   5   6   8       68.02       68.76      5.02 o 
   6   6   8        2.67        3.49      3.06 o 
   7   6   8       16.84       18.99      3.71 o 
   8   6   8       21.44       20.08      3.93 o 
   9   6   8        3.05        2.40      2.84 o 
  -6   7   8        9.75       15.50      3.93 o 
  -5   7   8        8.14        9.39      2.84 o 
  -4   7   8       35.28       33.18      2.40 o 
  -3   7   8       55.35       53.26      2.84 o 
  -2   7   8       61.59       63.30      2.84 o 
  -1   7   8       21.80       20.74      1.75 o 
   0   7   8       34.18       33.83      2.18 o 
   1   7   8       19.47       19.51      1.68 o 
   2   7   8        0.00        0.98      0.89 o 
   3   7   8        0.00       -0.22      1.08 o 
   4   7   8       58.66       60.77      2.92 o 
   5   7   8       90.84       78.58      5.02 o 
   6   7   8       46.95       45.84      4.80 o 
   7   7   8       26.12       28.81      4.80 o 
   8   7   8        8.77        6.98      3.27 o 
   9   7   8        7.21        6.98      3.27 o 
  -4   8   8        1.29        1.96      1.53 o 
  -3   8   8        1.57        4.37      1.53 o 
  -2   8   8       70.67       82.07      3.49 o 
  -1   8   8        7.91        9.82      1.53 o 
   0   8   8        8.72        6.11      1.31 o 
   1   8   8        3.50        7.79      1.62 o 
   2   8   8        7.71        7.58      1.86 o 
   3   8   8       10.63       11.43      1.46 o 
   4   8   8        2.81        4.58      1.39 o 
   5   8   8       29.03       30.12      3.49 o 
   6   8   8        2.78        3.71      2.62 o 
   7   8   8        0.58        1.96      3.27 o 
   8   8   8        5.70        5.24      3.06 o 
   9   8   8        0.00       -0.44      2.62 o 
  -4   9   8        1.92        2.40      2.18 o 
  -3   9   8        1.53        1.96      2.40 o 
  -2   9   8      150.75      137.73      4.37 o 
  -1   9   8      212.10      197.11      4.80 o 
   0   9   8        0.14        0.65      1.09 o 
   1   9   8       10.37        9.12      1.53 o 
   2   9   8       10.59       10.10      2.18 o 
   3   9   8        1.80        1.83      1.21 o 
   4   9   8        1.89        2.16      1.36 o 
   5   9   8        0.00        0.44      1.39 o 
   6   9   8        4.91        4.80      2.40 o 
   7   9   8        0.78        4.15      3.27 o 
   8   9   8        0.49        0.44      2.84 o 
   9   9   8        0.03        0.44      3.06 o 
  -4  10   8        9.54        9.82      3.06 o 
  -3  10   8        2.80        6.33      2.62 o 
  -2  10   8        0.98        1.96      2.40 o 
  -1  10   8      107.43       98.23      5.24 o 
   0  10   8        1.68        3.71      2.18 o 
   1  10   8       47.73       55.69      2.93 o 
   2  10   8       61.62       64.15      9.93 o 
   3  10   8       31.03       32.54      2.40 o 
   4  10   8        6.72        6.03      1.62 o 
   5  10   8        0.02        1.16      1.36 o 
   6  10   8        0.17        1.27      1.45 o 
   7  10   8        0.01       -2.62      3.06 o 
   8  10   8        3.83        1.96      3.06 o 
  -3  11   8       18.53       21.39      3.71 o 
  -2  11   8       14.36       22.70      3.49 o 
  -1  11   8       79.38       70.29      5.02 o 
   0  11   8       46.77       56.97      4.37 o 
   1  11   8       41.59       40.16      3.71 o 
   2  11   8        4.12        3.49      2.18 o 
   3  11   8        7.51       10.70      2.62 o 
   4  11   8       23.53       28.30      2.46 o 
   5  11   8        0.02        0.50      1.31 o 
   6  11   8       15.28       21.18      3.38 o 
   7  11   8        9.95       17.68      4.37 o 
   8  11   8       10.54       11.79      3.71 o 
  -2  12   8        9.32       11.13      3.27 o 
  -1  12   8        5.93        8.08      2.84 o 
   0  12   8       40.46       41.91      4.15 o 
   1  12   8       30.03       36.67      3.71 o 
   2  12   8        5.98        4.80      2.18 o 
   3  12   8        4.32        8.51      3.27 o 
   4  12   8       28.17       28.81      3.49 o 
   5  12   8       16.63       22.48      3.06 o 
   6  12   8       15.01       16.81      3.06 o 
   0  13   8        0.57        1.31      2.40 o 
   1  13   8        5.69        5.68      2.40 o 
   2  13   8        6.72        7.64      2.40 o 
   3  13   8        0.14        2.62      2.84 o 
   4  13   8        0.66        1.53      2.18 o 
   2  14   8        3.08        5.02      2.18 o 
   3  14   8        1.11        6.11      2.84 o 
   4  14   8        5.75       12.88      3.06 o 
   5  14   8        7.72        7.20      2.62 o 
  -4  -9   9       14.87       18.99      3.49 o 
  -3  -9   9        0.28        0.44      2.18 o 
  -2  -9   9        0.00        1.31      1.75 o 
  -1  -9   9        0.28        0.22      3.06 o 
   0  -9   9        4.28        4.37      3.06 o 
  -6  -8   9       24.43       22.05      3.27 o 
  -5  -8   9        1.58        2.84      2.18 o 
  -4  -8   9        0.04       -0.22      2.18 o 
  -3  -8   9        4.39        4.37      2.18 o 
  -2  -8   9        3.45        2.62      2.18 o 
  -1  -8   9        9.99       10.70      3.27 o 
   0  -8   9       10.36       12.01      3.27 o 
   1  -8   9       17.27       23.36      4.15 o 
   2  -8   9       16.83       24.45      4.15 o 
  -6  -7   9       34.59       31.43      3.49 o 
  -5  -7   9        2.13        3.49      2.40 o 
  -4  -7   9        1.66        1.53      2.18 o 
  -3  -7   9        0.38        1.09      2.18 o 
  -2  -7   9       23.17       24.88      3.71 o 
  -1  -7   9        4.42        4.15      2.40 o 
   0  -7   9        4.65        3.49      2.62 o 
   1  -7   9        2.72       -1.75      2.18 o 
   2  -7   9        0.12       -0.87      2.40 o 
   3  -7   9       13.92       14.84      3.71 o 
  -7  -6   9       43.27       62.65      4.58 o 
  -6  -6   9       17.76       13.75      2.84 o 
  -5  -6   9        7.22        7.42      2.40 o 
  -4  -6   9       68.99       75.31      5.24 o 
  -3  -6   9        2.80        0.22      1.96 o 
  -2  -6   9        1.51        1.96      2.18 o 
  -1  -6   9       35.32       36.23      3.71 o 
   0  -6   9       27.44       23.79      3.71 o 
   1  -6   9       26.95       29.25      4.15 o 
   2  -6   9       22.70       20.08      3.71 o 
   3  -6   9        0.00       -1.75      1.96 o 
   4  -6   9        1.01        0.22      2.40 o 
  -7  -5   9        1.05        3.27      1.96 o 
  -6  -5   9        8.02       11.13      2.62 o 
  -5  -5   9       27.26       28.59      3.27 o 
  -4  -5   9      269.65      262.59      8.51 o 
  -3  -5   9       12.68       10.04      2.62 o 
  -2  -5   9       15.05       17.03      3.06 o 
  -1  -5   9      673.31      742.80     14.84 o 
   0  -5   9        9.38        7.86      2.62 o 
   1  -5   9      245.19      239.89      9.39 o 
   2  -5   9      294.69      284.85     10.70 o 
   3  -5   9       28.29       18.12      3.49 o 
   4  -5   9       28.86       22.05      4.15 o 
   5  -5   9       20.33       20.08      4.15 o 
  -7  -4   9        0.50        0.52      1.41 o 
  -6  -4   9        5.50        3.29      1.41 o 
  -5  -4   9        0.67       -1.01      1.31 o 
  -4  -4   9       16.03       18.45      1.99 o 
  -3  -4   9        7.44        5.89      2.18 o 
  -2  -4   9       36.00       33.18      2.18 o 
  -1  -4   9        0.70       -1.31      1.75 o 
   0  -4   9       22.56       18.34      3.27 o 
   1  -4   9      509.97      558.79     13.75 o 
   2  -4   9        9.04        8.51      2.62 o 
   3  -4   9       18.82       18.99      3.49 o 
   4  -4   9       17.89       11.35      3.06 o 
   5  -4   9       10.40        7.64      3.06 o 
   6  -4   9       12.92       11.13      3.71 o 
  -8  -3   9        2.69        5.46      3.27 o 
  -7  -3   9        0.02       -0.34      1.52 o 
  -6  -3   9        0.72        0.03      1.21 o 
  -5  -3   9       18.74       20.97      1.99 o 
  -4  -3   9       20.67       26.66      2.30 o 
  -3  -3   9       28.31       41.04      2.47 o 
  -2  -3   9      152.49      149.14     13.75 o 
  -1  -3   9       43.19       40.17      2.14 o 
   0  -3   9       16.33       15.06      2.62 o 
   1  -3   9        0.43       -1.31      1.75 o 
   2  -3   9      172.18      164.15      7.64 o 
   3  -3   9       35.79       40.60      4.15 o 
   4  -3   9       46.22       41.47      4.37 o 
   5  -3   9       33.80       34.71      4.15 o 
   6  -3   9        7.13        6.33      2.84 o 
  -8  -2   9        5.84        9.17      3.49 o 
  -7  -2   9        1.56        4.15      2.84 o 
  -6  -2   9        1.06        0.58      1.31 o 
  -5  -2   9      330.59      327.51     10.59 o 
  -4  -2   9      269.09      245.02     16.37 o 
  -3  -2   9       10.43       16.58      3.93 o 
  -2  -2   9        0.40        1.82      1.15 o 
  -1  -2   9        1.05        1.75      0.87 o 
   0  -2   9        6.90        5.02      1.31 o 
   1  -2   9       35.52       42.35      2.40 o 
   2  -2   9      151.43      121.14      3.49 o 
   3  -2   9        6.47        7.64      2.40 o 
   4  -2   9        4.22        4.80      2.18 o 
   5  -2   9       14.82       16.15      3.06 o 
   6  -2   9        0.12        1.75      2.18 o 
   7  -2   9        1.13        0.22      2.18 o 
  -8  -1   9       13.58       19.65      3.93 o 
  -7  -1   9        6.10        6.98      2.84 o 
  -6  -1   9       81.48       74.00      5.46 o 
  -5  -1   9       32.79       33.26      2.30 o 
  -4  -1   9       30.92       26.72      2.05 o 
  -3  -1   9        8.49        9.65      1.42 o 
  -2  -1   9       20.64       20.49      2.07 o 
  -1  -1   9       13.49       10.91      1.75 o 
   0  -1   9      104.77      130.75      4.80 o 
   1  -1   9      106.76       80.76      3.71 o 
   2  -1   9       83.91       80.33      3.71 o 
   3  -1   9       65.15       53.70      3.27 o 
   4  -1   9       18.30       16.15      1.75 o 
   5  -1   9       21.19       25.32      2.40 o 
   6  -1   9        0.75        0.22      1.96 o 
   7  -1   9       13.58       13.97      3.06 o 
  -8   0   9        0.38        0.87      2.62 o 
  -7   0   9        1.51        0.44      2.40 o 
  -6   0   9        5.66        4.37      2.62 o 
  -5   0   9      252.26      266.30      9.39 o 
  -4   0   9     2195.67     2346.34     81.96 o 
  -3   0   9        7.59        7.20      1.25 o 
  -2   0   9      333.27      335.40      5.51 o 
  -1   0   9      107.24      145.37      5.46 o 
   0   0   9        0.81        1.96      1.09 o 
   1   0   9       44.49       57.19      3.71 o 
   2   0   9       26.82       35.58      2.84 o 
   3   0   9       15.91       15.93      2.18 o 
   4   0   9       20.41       22.26      2.84 o 
   5   0   9       12.49       14.41      1.96 o 
   6   0   9        3.55        5.68      1.53 o 
   7   0   9       21.70       16.59      2.18 o 
   8   0   9        8.42        9.39      2.18 o 
  -7   1   9        8.96        9.39      3.06 o 
  -6   1   9        9.20        7.86      2.84 o 
  -5   1   9       22.14       22.70      3.27 o 
  -4   1   9      314.48      357.32     11.13 o 
  -3   1   9        1.64        2.62      1.96 o 
  -2   1   9       67.26       68.39      2.40 o 
  -1   1   9       64.07       72.03      4.15 o 
   0   1   9      167.40      164.36      5.68 o 
   1   1   9      113.18      123.55      4.80 o 
   2   1   9       32.16       29.90      2.84 o 
   3   1   9       29.92       26.85      2.40 o 
   4   1   9      546.80      557.92     12.01 o 
   5   1   9       89.80       89.49      5.46 o 
   6   1   9        0.16        1.09      1.96 o 
   7   1   9        4.76        5.46      1.75 o 
   8   1   9       25.67       22.70      2.84 o 
  -7   2   9        0.59        0.44      2.18 o 
  -6   2   9       68.26       59.59      5.02 o 
  -5   2   9       77.22       63.74      5.24 o 
  -4   2   9        0.69        0.22      1.96 o 
  -3   2   9       40.04       29.69      3.27 o 
  -2   2   9       24.71       19.86      2.62 o 
  -1   2   9       24.38       16.74      1.25 o 
   0   2   9        5.56        2.84      1.31 o 
   1   2   9       79.76       93.21      4.58 o 
   2   2   9       63.00       67.23      3.71 o 
   3   2   9        2.39       -0.22      1.31 o 
   4   2   9       15.19       17.68      2.62 o 
   5   2   9        0.05        2.84      1.96 o 
   6   2   9        2.25        2.62      2.40 o 
   7   2   9        0.67        2.84      1.31 o 
   8   2   9       14.65       15.06      2.40 o 
  -7   3   9        6.90        7.64      2.84 o 
  -6   3   9       56.83       48.89      4.80 o 
  -5   3   9       11.80        7.42      2.84 o 
  -4   3   9        2.26        2.62      2.18 o 
  -3   3   9       53.55       55.44      4.37 o 
  -2   3   9       35.78       32.31      2.40 o 
  -1   3   9       82.49       84.91      3.06 o 
   0   3   9       54.18       37.98      2.84 o 
   1   3   9        6.38        3.71      1.53 o 
   2   3   9        0.94        2.84      1.31 o 
   3   3   9       22.29       22.05      2.62 o 
   4   3   9       49.85       58.50      4.58 o 
   5   3   9       16.77       12.22      2.62 o 
   6   3   9        5.32        4.15      2.18 o 
   7   3   9       11.80       13.32      3.06 o 
   8   3   9        5.39        9.60      2.84 o 
  -7   4   9        0.02        0.00      2.18 o 
  -6   4   9       15.87       18.77      3.93 o 
  -5   4   9       16.21       13.10      3.06 o 
  -4   4   9       71.93       69.19      5.24 o 
  -3   4   9        1.18        1.75      1.09 o 
  -2   4   9      136.46      152.80      3.93 o 
  -1   4   9        4.13        3.93      1.09 o 
   0   4   9       25.69       24.88      1.75 o 
   1   4   9       28.23       22.26      2.62 o 
   2   4   9       14.68        9.82      1.96 o 
   3   4   9       27.75       25.10      2.84 o 
   4   4   9        6.98        5.24      1.75 o 
   5   4   9        4.41        6.55      2.18 o 
   6   4   9        9.36       10.04      2.84 o 
   7   4   9        1.38       -0.65      1.96 o 
   8   4   9        5.15        5.46      2.62 o 
   9   4   9        0.93        0.44      2.62 o 
  -6   5   9        6.63        5.02      2.84 o 
  -5   5   9       24.42       21.17      3.71 o 
  -4   5   9       28.28       22.48      3.06 o 
  -3   5   9        2.97        1.75      1.09 o 
  -2   5   9        1.44        0.87      1.31 o 
  -1   5   9      235.06      270.01      5.24 o 
   0   5   9        1.17       -0.44      0.87 o 
   1   5   9      120.24      114.10     12.44 o 
   2   5   9       33.82       29.76      2.08 o 
   3   5   9       11.86       15.06      2.40 o 
   5   5   9        0.32        0.87      1.96 o 
   6   5   9        2.58        0.65      2.18 o 
   7   5   9        3.75        3.93      2.84 o 
   8   5   9        4.36        1.75      2.18 o 
   9   5   9        0.07        0.65      2.40 o 
  -6   6   9        3.25        6.55      3.06 o 
  -5   6   9        0.00       -0.65      1.96 o 
  -4   6   9       25.60       20.08      3.27 o 
  -3   6   9        0.01        0.00      1.31 o 
  -2   6   9      240.93      321.53     17.03 o 
  -1   6   9        0.69        0.44      1.09 o 
   0   6   9       50.97       48.68      2.40 o 
   1   6   9       27.29       25.88      1.85 o 
   2   6   9       10.13        9.31      1.46 o 
   3   6   9       38.98       43.87      3.93 o 
   4   6   9      395.52      286.82      8.29 o 
   5   6   9      355.50      344.01     10.70 o 
   6   6   9       12.00        9.39      2.84 o 
   7   6   9        5.37        5.02      3.27 o 
   8   6   9       16.55       11.57      3.06 o 
   9   6   9        4.95        2.84      2.40 o 
  -4   7   9        2.49        6.98      2.40 o 
  -3   7   9        0.75        2.40      1.31 o 
  -2   7   9        4.96        4.80      1.31 o 
  -1   7   9        2.35        1.75      1.09 o 
   0   7   9        5.11        8.95      1.31 o 
   1   7   9       73.12       75.55      3.08 o 
   2   7   9       25.03       21.97      3.17 o 
   3   7   9       67.86       73.24      3.23 o 
   5   7   9       45.93       47.15      4.37 o 
   6   7   9        0.63        1.09      1.96 o 
   7   7   9       19.95       17.90      3.71 o 
   8   7   9        3.12        2.84      3.06 o 
   9   7   9        0.37        1.31      3.06 o 
  -5   8   9       16.92       22.48      3.93 o 
  -4   8   9       31.14       42.56      4.58 o 
  -3   8   9      146.20      145.37      4.58 o 
  -2   8   9       55.33       50.86      2.84 o 
  -1   8   9        0.08       -0.44      1.09 o 
   0   8   9        2.85        1.96      1.31 o 
   1   8   9        0.04       -1.16      1.15 o 
   2   8   9        0.57       -1.11      1.64 o 
   3   8   9        5.09        4.37      1.39 o 
   4   8   9       37.66       39.16      3.49 o 
   5   8   9       14.51       10.91      2.62 o 
   6   8   9       49.32       43.44      4.58 o 
   7   8   9        1.59        1.31      2.18 o 
   8   8   9        2.21        1.75      2.84 o 
  -3   9   9       84.15       78.36      3.71 o 
  -2   9   9       54.04       51.30      2.84 o 
  -1   9   9        5.67        5.24      1.31 o 
   0   9   9        0.88       -0.87      1.09 o 
   1   9   9       23.38       27.49      4.80 o 
   2   9   9        8.03        7.11      1.64 o 
   3   9   9       20.80       24.07      1.99 o 
   4   9   9        2.72        0.87      1.09 o 
   5   9   9       45.15       53.05      3.08 o 
   6   9   9        4.64        1.53      2.40 o 
   7   9   9        1.60        0.00      2.40 o 
   8   9   9        0.00       -2.40      2.62 o 
  -3  10   9        8.44        8.29      2.62 o 
  -2  10   9      281.25      255.60      8.29 o 
  -1  10   9       53.71       51.51      4.15 o 
   0  10   9        0.02       -1.31      1.09 o 
   1  10   9       28.79       36.54      5.35 o 
   2  10   9      100.25       93.31     10.91 o 
   3  10   9        1.19        1.18      1.31 o 
   4  10   9        0.18       -0.62      1.31 o 
   5  10   9        1.81        3.41      1.62 o 
   6  10   9        1.05        2.84      2.40 o 
   7  10   9        0.62        1.31      2.84 o 
   8  10   9        0.14        1.53      3.06 o 
  -2  11   9       23.41       23.14      3.27 o 
  -1  11   9        0.01        1.31      2.18 o 
   0  11   9       45.57       43.44      4.15 o 
   1  11   9       67.42       69.19      5.02 o 
   2  11   9       11.67       17.24      3.49 o 
   3  11   9        9.01        9.78      2.62 o 
   4  11   9        4.33        9.11      1.77 o 
   5  11   9       12.36       11.56      2.18 o 
   6  11   9       10.47       11.28      1.99 o 
   7  11   9        7.43        4.58      3.27 o 
   8  11   9        6.21        7.20      3.49 o 
  -1  12   9        0.00        0.44      2.40 o 
   0  12   9        4.19        2.18      2.40 o 
   1  12   9       50.60       52.17      4.58 o 
   2  12   9        4.32        2.62      2.62 o 
   3  12   9        4.47        6.55      2.18 o 
   4  12   9        3.77        6.98      2.40 o 
   5  12   9       20.52       19.43      3.06 o 
   6  12   9        1.20        5.46      2.40 o 
   7  12   9        0.58        0.00      3.27 o 
   0  13   9       14.46       14.62      3.06 o 
   1  13   9        0.52        1.31      2.18 o 
   2  13   9        0.65        2.84      2.62 o 
   3  13   9        0.11        1.75      2.18 o 
   4  13   9        4.95        5.89      2.40 o 
   5  13   9        0.14        3.49      2.40 o 
   6  13   9        0.83        1.53      2.62 o 
   3  14   9        0.36        4.37      2.62 o 
   4  14   9        0.04        2.62      2.18 o 
  -2  -9  10       46.67       66.36      5.89 o 
  -5  -8  10        5.38        3.71      2.62 o 
  -4  -8  10        1.02        0.87      2.40 o 
  -3  -8  10        4.83        7.42      2.62 o 
  -2  -8  10        0.14        2.62      2.40 o 
   0  -8  10       29.35       32.52      4.37 o 
   1  -8  10       20.90       19.65      3.93 o 
  -6  -7  10       40.02       48.68      4.37 o 
  -5  -7  10        3.16        2.62      2.40 o 
  -4  -7  10       21.31       22.05      3.49 o 
  -3  -7  10        0.05        0.65      2.18 o 
  -2  -7  10        2.29        4.37      2.40 o 
  -1  -7  10        0.01        0.00      2.40 o 
   0  -7  10        0.00       -1.75      2.18 o 
   1  -7  10        0.20       -0.44      2.18 o 
   2  -7  10        0.36       -1.75      2.18 o 
  -6  -6  10        9.40        7.42      2.62 o 
  -5  -6  10        1.31        3.06      2.40 o 
  -4  -6  10        2.08        0.22      2.18 o 
  -3  -6  10        0.10        0.44      2.40 o 
  -2  -6  10       21.66       27.50      3.93 o 
  -1  -6  10        9.56        8.95      2.62 o 
   0  -6  10        4.92        5.24      2.62 o 
   1  -6  10       13.12       13.75      3.27 o 
   2  -6  10        2.04       -1.75      2.40 o 
   3  -6  10        0.03       -1.96      2.40 o 
  -7  -5  10        4.56        7.64      2.40 o 
  -5  -5  10        2.31        1.96      2.18 o 
  -4  -5  10        5.99        6.98      2.62 o 
  -3  -5  10      163.96      181.39      8.08 o 
  -2  -5  10       29.73       28.59      3.93 o 
  -1  -5  10        1.01        1.31      1.75 o 
   0  -5  10       17.94       17.24      3.06 o 
   1  -5  10        9.49        9.39      2.84 o 
   2  -5  10        1.25       -0.44      1.75 o 
   3  -5  10        0.62       -0.65      2.18 o 
   4  -5  10        3.68        2.84      2.62 o 
  -7  -4  10        3.12        2.57      1.62 o 
  -6  -4  10        2.40       -0.83      1.45 o 
  -5  -4  10       10.66        8.03      1.83 o 
  -4  -4  10        0.01       -1.31      1.96 o 
  -3  -4  10       22.94       18.12      3.06 o 
  -2  -4  10       14.21       19.65      3.27 o 
  -1  -4  10        2.05        4.15      2.18 o 
   0  -4  10      129.96      125.95      6.55 o 
   1  -4  10       97.14       97.35      6.11 o 
   2  -4  10       78.68       67.45      5.46 o 
   3  -4  10        5.91        3.71      2.18 o 
   4  -4  10        7.32        5.24      2.62 o 
   5  -4  10        8.14        6.55      2.84 o 
  -7  -3  10       14.17       19.43      3.49 o 
  -6  -3  10        7.67        5.44      1.78 o 
  -5  -3  10        3.72        3.12      1.53 o 
  -4  -3  10      110.16      122.14      4.23 o 
  -3  -3  10       49.58       35.65      2.39 o 
  -2  -3  10       15.76       10.87      4.37 o 
  -1  -3  10       33.84       30.56      3.49 o 
   0  -3  10      173.88      172.88      7.42 o 
   1  -3  10      200.76      176.81      7.86 o 
   2  -3  10      562.77      578.88     14.62 o 
   3  -3  10       52.90       51.95      4.58 o 
   4  -3  10       10.92        8.73      2.84 o 
   5  -3  10       69.52       71.38      6.11 o 
   6  -3  10        9.09        7.64      3.27 o 
  -7  -2  10        9.75        7.86      3.06 o 
  -6  -2  10       17.05       12.44      3.06 o 
  -5  -2  10        9.42       10.90      1.73 o 
  -4  -2  10        0.65        0.44      1.23 o 
  -3  -2  10       11.50        7.79      1.62 o 
  -2  -2  10       14.89       10.54      1.73 o 
  -1  -2  10       50.84       53.26      3.49 o 
   0  -2  10        3.76        1.53      1.31 o 
   1  -2  10        0.37        0.44      1.09 o 
   2  -2  10      273.14      252.99      9.17 o 
   3  -2  10       26.91       30.78      3.71 o 
   4  -2  10        3.07        2.40      2.18 o 
   5  -2  10        6.16        3.49      2.40 o 
   6  -2  10       13.60       12.01      3.06 o 
  -7  -1  10        2.37        3.27      2.62 o 
  -6  -1  10      139.73      131.19      7.42 o 
  -5  -1  10       68.16       82.95      6.11 o 
  -4  -1  10      379.90      432.75      7.06 o 
  -3  -1  10      299.80      303.78     14.62 o 
  -2  -1  10        0.25        0.00      1.08 o 
  -1  -1  10       71.37       74.65      4.15 o 
   0  -1  10       72.90       51.51      3.06 o 
   1  -1  10       11.67       13.53      1.96 o 
   2  -1  10        0.11        0.87      1.09 o 
   3  -1  10       28.75       36.02      3.27 o 
   4  -1  10        7.70        7.64      1.53 o 
   5  -1  10        1.26        1.53      1.75 o 
   6  -1  10        5.16        2.62      2.18 o 
   7  -1  10        3.77        2.18      2.40 o 
  -7   0  10        6.87        7.64      2.84 o 
  -6   0  10        0.33        0.87      2.18 o 
  -5   0  10        9.11        8.51      3.06 o 
  -4   0  10        6.21        8.51      2.84 o 
  -3   0  10       14.74       19.21      1.78 o 
  -2   0  10       28.66       30.08      2.05 o 
  -1   0  10      195.27      191.21      6.77 o 
   0   0  10       44.25       41.47      3.06 o 
   1   0  10        0.36       -0.87      1.31 o 
   2   0  10       52.70       37.54      3.06 o 
   3   0  10        0.05        0.44      1.31 o 
   4   0  10       15.32       12.88      2.40 o 
   5   0  10        0.31        1.09      1.31 o 
   6   0  10        1.77        1.53      1.31 o 
   7   0  10        0.03        0.87      1.53 o 
  -7   1  10        1.76        3.71      2.62 o 
  -6   1  10       16.27       20.52      3.71 o 
  -5   1  10       67.00       72.25      5.89 o 
  -4   1  10      203.93      212.82      8.51 o 
  -3   1  10      257.85      273.50      9.60 o 
  -2   1  10       16.99       22.05      3.06 o 
  -1   1  10       12.53        9.82      2.18 o 
   0   1  10       84.04       79.89      4.15 o 
   1   1  10       57.46       50.42      3.49 o 
   2   1  10        2.56        3.27      1.53 o 
   3   1  10       37.27       40.60      3.27 o 
   4   1  10       18.94       18.77      2.62 o 
   5   1  10       10.72        9.82      2.40 o 
   6   1  10        1.82        2.62      1.53 o 
   7   1  10        0.36        1.31      1.53 o 
   8   1  10        0.16        0.65      1.53 o 
  -7   2  10        0.32        0.87      2.18 o 
  -6   2  10        3.78        4.80      2.62 o 
  -5   2  10       23.51       24.67      3.71 o 
  -4   2  10      117.23      119.18      6.77 o 
  -3   2  10      514.68      488.95     12.44 o 
  -2   2  10       23.09       25.32      3.27 o 
  -1   2  10      357.54      368.24      9.60 o 
   0   2  10       99.90       86.22      4.58 o 
   1   2  10      328.70      282.67      8.29 o 
   2   2  10        4.63        7.42      1.75 o 
   3   2  10       10.60        9.17      1.96 o 
   4   2  10       44.89       55.44      4.58 o 
   5   2  10       69.32       60.46      4.58 o 
   6   2  10       13.78        9.82      2.62 o 
   7   2  10        0.60       -0.22      2.18 o 
   8   2  10        1.49        1.96      1.75 o 
  -7   3  10        3.10        5.46      2.84 o 
  -6   3  10        4.31        3.93      2.40 o 
  -5   3  10       29.03       29.03      3.93 o 
  -4   3  10      181.49      158.25      7.42 o 
  -3   3  10       56.95       54.13      4.58 o 
  -2   3  10        1.02        1.75      0.87 o 
  -1   3  10       21.72       15.28      2.40 o 
   0   3  10       50.02       27.94      2.62 o 
   1   3  10        6.19        5.02      1.96 o 
   2   3  10      268.22      264.77      7.86 o 
   3   3  10       32.31       37.11      3.27 o 
   4   3  10       32.09       34.05      3.71 o 
   5   3  10        0.00        0.22      1.75 o 
   6   3  10        0.00        0.65      1.96 o 
   7   3  10        2.70        1.96      2.40 o 
   8   3  10       39.63       40.82      3.06 o 
  -6   4  10        0.23        0.22      2.40 o 
  -5   4  10       26.39       27.28      3.93 o 
  -4   4  10        0.59        0.00      1.75 o 
  -3   4  10       12.54       13.97      1.75 o 
  -2   4  10        0.99        0.87      1.09 o 
  -1   4  10       37.85       33.83      2.18 o 
   0   4  10        0.45       -0.44      1.31 o 
   1   4  10        2.04        3.06      1.75 o 
   2   4  10        4.12        7.20      1.96 o 
   3   4  10        2.34        1.09      1.31 o 
   4   4  10       23.57       16.81      2.40 o 
   5   4  10        0.00        0.44      1.75 o 
   6   4  10        7.08        1.31      1.96 o 
   7   4  10        0.66        4.37      2.84 o 
   8   4  10        2.22        1.75      2.18 o 
  -6   5  10        4.33        6.11      3.06 o 
  -5   5  10        9.21        8.95      2.84 o 
  -4   5  10       17.71       16.81      3.27 o 
  -3   5  10        9.69       10.26      1.53 o 
  -2   5  10        0.04       -1.53      1.09 o 
  -1   5  10      124.84      133.59      3.93 o 
   0   5  10       41.56       33.61      2.18 o 
   1   5  10        0.73       -0.44      1.08 o 
   2   5  10        9.98        9.17      2.40 o 
   3   5  10       49.23       50.42      4.15 o 
   4   5  10       91.35       66.58      4.15 o 
   5   5  10        4.73        5.46      2.18 o 
   6   5  10        1.58        1.09      1.75 o 
   7   5  10        1.40        0.22      2.18 o 
   8   5  10        0.71       -1.96      2.18 o 
  -6   6  10        2.59        8.29      3.06 o 
  -5   6  10       19.33       22.70      3.93 o 
  -4   6  10       18.12       17.68      3.49 o 
  -3   6  10       24.70       23.14      1.96 o 
  -2   6  10        2.43        2.62      1.31 o 
  -1   6  10       58.64       65.05      3.06 o 
   0   6  10       24.91       21.61      1.75 o 
   1   6  10       24.24       19.98      2.29 o 
   2   6  10       37.83       43.33      2.62 o 
   3   6  10      173.79      188.59      7.86 o 
   4   6  10      104.11       73.78      5.02 o 
   5   6  10       63.59       61.99      5.02 o 
   6   6  10        9.58       10.48      2.62 o 
   7   6  10        0.06        0.87      1.75 o 
   8   6  10        0.03        0.65      2.18 o 
  -5   7  10       18.33       20.30      3.93 o 
  -4   7  10       17.48       12.01      3.06 o 
  -3   7  10       28.42       37.11      2.84 o 
  -2   7  10        1.28        1.31      1.31 o 
  -1   7  10       19.43       22.48      1.96 o 
   0   7  10       32.42       29.03      1.96 o 
   1   7  10        9.09        6.64      1.52 o 
   2   7  10       82.75       64.57      3.08 o 
   3   7  10        0.36        3.08      1.46 o 
   4   7  10      591.20      560.76     13.32 o 
   5   7  10        7.40        7.20      2.84 o 
   6   7  10        4.60        6.33      2.84 o 
   7   7  10        5.29        6.77      3.27 o 
   8   7  10        1.17        0.00      3.06 o 
  -5   8  10        9.99       14.19      3.49 o 
  -4   8  10       13.42        8.29      2.84 o 
  -3   8  10        1.50        2.84      1.53 o 
  -2   8  10        3.32        3.49      1.53 o 
  -1   8  10        3.14        5.46      1.53 o 
   0   8  10        4.57        2.84      1.09 o 
   1   8  10        9.40        8.28      1.62 o 
   2   8  10        0.65        0.96      1.15 o 
   3   8  10        0.57       -1.20      1.23 o 
   4   8  10       17.50       23.61      2.14 o 
   5   8  10        0.07       -1.09      2.18 o 
   6   8  10       66.65       62.65      5.24 o 
   7   8  10       12.45       16.37      3.93 o 
   8   8  10       10.82        8.95      3.49 o 
  -3   9  10        9.57        9.60      1.75 o 
  -2   9  10       45.82       50.86      3.06 o 
  -1   9  10       30.73       27.50      2.40 o 
   0   9  10        0.42        0.00      1.09 o 
   1   9  10        7.36        6.38      1.52 o 
   2   9  10        0.91        3.27      1.39 o 
   3   9  10       18.34       14.64      1.85 o 
   4   9  10        4.44        5.40      1.64 o 
   5   9  10        1.39       -0.65      1.96 o 
   6   9  10        2.09        3.06      2.18 o 
   7   9  10        4.88       10.26      3.49 o 
   8   9  10        0.30        1.96      3.27 o 
  -3  10  10        0.20        3.06      2.40 o 
  -2  10  10        4.00        3.06      2.40 o 
  -1  10  10       32.02       35.14      2.62 o 
   0  10  10        0.26       -0.22      1.09 o 
   1  10  10        0.03        0.49      1.25 o 
   2  10  10        0.00       -0.29      1.15 o 
   3  10  10        0.11        1.36      1.31 o 
   4  10  10        1.83        3.06      1.36 o 
   5  10  10        3.26        4.39      1.86 o 
   6  10  10        0.80        1.53      2.40 o 
   7  10  10        0.73        2.62      3.06 o 
   8  10  10        0.07       -1.31      3.06 o 
  -2  11  10       32.45       38.64      4.15 o 
  -1  11  10       47.89       56.10      4.58 o 
   0  11  10       14.20       13.53      3.06 o 
   1  11  10        5.27        3.06      3.06 o 
   2  11  10        0.04       -0.33      1.23 o 
   3  11  10       23.33       19.09      2.08 o 
   4  11  10        9.29        3.30      2.62 o 
   5  11  10        1.36        0.11      1.39 o 
   6  11  10        0.00        0.22      2.18 o 
   7  11  10        2.46        3.71      3.27 o 
  -1  12  10        6.97       10.04      3.06 o 
   0  12  10        0.85        2.62      2.40 o 
   1  12  10        0.42        4.15      3.71 o 
   2  12  10        0.02        0.22      1.75 o 
   3  12  10        1.99        0.22      1.96 o 
   4  12  10        1.96        2.40      2.18 o 
   5  12  10        0.83        3.49      2.40 o 
   6  12  10        0.09        0.87      1.70 o 
   7  12  10        8.28        5.02      3.49 o 
   1  13  10        0.07        1.53      3.06 o 
   2  13  10       12.00       23.36      3.71 o 
   3  13  10        0.49        3.27      1.96 o 
   4  13  10        2.43        2.84      2.18 o 
   5  13  10        0.00        1.09      2.18 o 
  -3  -8  11       13.40       25.32      4.15 o 
  -2  -8  11       80.90      101.94      7.20 o 
  -5  -7  11        0.01        0.44      2.40 o 
  -4  -7  11        1.18        2.18      2.62 o 
  -3  -7  11        9.39       15.50      3.27 o 
  -2  -7  11        1.19        2.62      2.40 o 
   0  -7  11        0.21       -1.96      1.96 o 
   1  -7  11        3.76        5.89      2.84 o 
  -5  -6  11        0.21       -1.31      2.40 o 
  -4  -6  11        4.39        1.31      2.40 o 
  -3  -6  11        0.05       -1.75      2.18 o 
  -2  -6  11        1.36        2.84      2.40 o 
   0  -6  11        0.01       -1.09      1.96 o 
   1  -6  11        0.33       -3.06      2.18 o 
   2  -6  11        0.68        0.44      2.40 o 
   3  -6  11        1.03        0.22      2.40 o 
  -6  -5  11       15.04       20.30      3.27 o 
  -5  -5  11       14.86       17.68      3.27 o 
  -4  -5  11        5.03        1.53      2.18 o 
  -3  -5  11        2.38        1.96      2.40 o 
  -2  -5  11        0.31        1.53      2.40 o 
  -1  -5  11       84.88       68.32      5.02 o 
   0  -5  11        1.02        0.65      1.96 o 
   1  -5  11       59.23       57.84      5.24 o 
   2  -5  11        0.08       -0.87      2.18 o 
   3  -5  11        1.16        0.65      2.40 o 
   4  -5  11        3.06        2.62      2.62 o 
  -6  -4  11       11.48       12.44      3.06 o 
  -5  -4  11       27.74       35.58      3.49 o 
  -4  -4  11       58.39       67.01      5.02 o 
  -3  -4  11       38.81       41.91      4.15 o 
  -2  -4  11       41.21       46.06      4.80 o 
  -1  -4  11       89.86       86.88      5.46 o 
   0  -4  11       27.59       27.94      3.71 o 
   1  -4  11      218.72      208.24      9.17 o 
   2  -4  11       32.41       31.87      4.15 o 
   3  -4  11        2.70        0.44      2.40 o 
   4  -4  11        2.85        2.18      1.96 o 
  -7  -3  11       31.95       42.56      5.68 o 
  -6  -3  11        8.71       10.91      3.06 o 
  -5  -3  11       13.76       20.52      2.14 o 
  -4  -3  11       80.19       96.65      4.04 o 
  -3  -3  11       70.02       58.94      3.24 o 
  -2  -3  11       18.13       19.43      3.49 o 
  -1  -3  11       31.98       39.29      3.71 o 
   0  -3  11       47.91       49.77      4.37 o 
   1  -3  11     1724.99     1772.43     26.63 o 
   2  -3  11      247.29      253.20     10.04 o 
   3  -3  11       12.54       15.72      3.27 o 
   4  -3  11       37.96       42.13      4.58 o 
   5  -3  11        1.96        1.75      2.62 o 
  -7  -2  11        0.00        3.49      3.27 o 
  -6  -2  11        1.20        2.40      2.62 o 
  -5  -2  11       22.41       21.83      3.27 o 
  -4  -2  11        0.14       -0.76      1.39 o 
  -3  -2  11        4.73        2.73      1.54 o 
  -2  -2  11       43.08       53.14      7.53 o 
  -1  -2  11        0.92        0.22      1.31 o 
   0  -2  11        8.93        8.51      1.96 o 
   1  -2  11        0.65       -3.27      2.18 o 
   2  -2  11       10.81        9.39      2.62 o 
   3  -2  11       22.94       20.52      3.27 o 
   4  -2  11        1.28        1.75      2.18 o 
   5  -2  11        1.10        2.40      2.40 o 
   6  -2  11       39.70       41.04      4.80 o 
  -7  -1  11        4.08        3.93      3.49 o 
  -6  -1  11        7.40       11.13      3.27 o 
  -5  -1  11       56.96       61.99      5.24 o 
  -4  -1  11      109.52      108.92      6.55 o 
  -3  -1  11        3.74        3.26      1.46 o 
  -2  -1  11        4.09        3.35      1.52 o 
  -1  -1  11       24.87       18.34      2.40 o 
   0  -1  11        0.04        1.75      1.31 o 
   1  -1  11        0.45        0.44      1.53 o 
   2  -1  11        3.53        3.06      1.53 o 
   3  -1  11        0.07       -0.22      1.75 o 
   4  -1  11        3.70        3.27      1.75 o 
   5  -1  11        3.05        4.58      2.40 o 
   6  -1  11        3.79        5.24      2.62 o 
  -7   0  11        8.27        8.08      3.71 o 
  -6   0  11        0.68        2.40      2.62 o 
  -5   0  11        6.17        8.51      3.06 o 
  -4   0  11      108.45       99.54      6.55 o 
  -3   0  11        6.58       11.79      2.84 o 
  -2   0  11       35.07       34.92      3.71 o 
  -1   0  11        6.70        6.11      1.75 o 
   0   0  11       68.17       61.55      3.71 o 
   1   0  11      126.80      131.19      6.11 o 
   2   0  11       28.41       33.83      3.27 o 
   3   0  11        0.49        1.09      1.31 o 
   4   0  11        0.01        0.00      1.53 o 
   5   0  11        0.00       -0.65      1.09 o 
   6   0  11        8.18        9.82      1.96 o 
   7   0  11        0.05        0.65      1.96 o 
  -7   1  11       21.92       28.81      5.02 o 
  -6   1  11        1.27        0.00      2.62 o 
  -5   1  11       33.22       44.75      5.02 o 
  -4   1  11        2.11        2.40      2.18 o 
  -3   1  11      214.97      212.60      8.73 o 
  -2   1  11        0.93        0.44      1.96 o 
  -1   1  11        3.09        1.31      1.53 o 
   0   1  11        1.60        3.27      1.31 o 
   1   1  11        0.90       -1.75      1.53 o 
   2   1  11       36.19       50.86      3.93 o 
   3   1  11       24.31       28.16      3.06 o 
   4   1  11        5.45        6.33      1.96 o 
   5   1  11        0.48        0.44      1.75 o 
   6   1  11        4.42        7.20      1.75 o 
   7   1  11        1.05        1.75      1.53 o 
  -6   2  11       12.33       14.19      3.49 o 
  -5   2  11        4.89        2.84      2.62 o 
  -4   2  11       92.08       94.51      6.55 o 
  -3   2  11      401.57      424.55     12.22 o 
  -2   2  11       48.04       43.66      3.93 o 
  -1   2  11       16.24       11.13      1.96 o 
   0   2  11      125.02      114.16      5.24 o 
   1   2  11      610.33      590.66     12.66 o 
   2   2  11       45.75       49.11      3.71 o 
   3   2  11        6.89        6.77      1.75 o 
   4   2  11       39.11       37.11      3.93 o 
   5   2  11       42.60       46.71      4.15 o 
   6   2  11       16.55       19.65      3.27 o 
   7   2  11        2.26        3.27      2.40 o 
  -6   3  11        3.86        4.80      2.62 o 
  -5   3  11       27.78       27.07      3.71 o 
  -4   3  11        1.22        1.96      2.40 o 
  -3   3  11       98.30       94.95      6.11 o 
  -2   3  11      122.83      124.86      6.33 o 
  -1   3  11        2.33        2.40      1.75 o 
   0   3  11       43.68       43.00      3.49 o 
   1   3  11       33.56       42.13      3.71 o 
   2   3  11       94.57      116.12      5.68 o 
   3   3  11        1.99        1.96      1.75 o 
   4   3  11       25.79       25.98      3.06 o 
   5   3  11        3.03        5.68      2.18 o 
   6   3  11       33.32       27.07      3.71 o 
   7   3  11       26.18       30.56      4.80 o 
   8   3  11        2.77        2.84      1.53 o 
  -6   4  11        3.46        1.53      2.62 o 
  -5   4  11        5.79        5.89      2.40 o 
  -4   4  11       24.63       25.98      3.71 o 
  -3   4  11       88.10       90.59      5.89 o 
  -2   4  11       18.32       20.08      1.96 o 
  -1   4  11       15.53       15.50      2.62 o 
   0   4  11        0.77        3.49      1.53 o 
   1   4  11       12.36       15.28      2.62 o 
   2   4  11       11.97       10.91      2.18 o 
   3   4  11        4.05        2.84      1.96 o 
   4   4  11       41.06       36.02      3.27 o 
   5   4  11        2.52        1.96      1.75 o 
   6   4  11       27.28       25.54      3.49 o 
   7   4  11        0.27       -0.44      2.18 o 
   8   4  11        0.84       -0.65      2.18 o 
  -6   5  11        2.96        4.80      2.62 o 
  -5   5  11       22.34       22.70      4.15 o 
  -4   5  11       10.86       10.48      2.84 o 
  -3   5  11       63.19       61.77      5.24 o 
  -2   5  11        8.37        7.86      1.53 o 
  -1   5  11        5.57        7.20      1.53 o 
   0   5  11        1.18        0.87      1.09 o 
   1   5  11       33.87       26.19      3.06 o 
   2   5  11       94.51       95.61      5.46 o 
   3   5  11        1.18        0.00      1.53 o 
   4   5  11       11.40       12.01      2.18 o 
   5   5  11        0.00       -1.96      1.53 o 
   6   5  11        0.20        0.22      1.75 o 
   7   5  11        0.02       -1.31      1.96 o 
   8   5  11        8.47        5.89      2.62 o 
  -5   6  11       11.98       11.57      3.27 o 
  -4   6  11        0.00       -1.31      1.96 o 
  -3   6  11       10.07       11.57      2.84 o 
  -2   6  11        1.42        1.75      1.31 o 
  -1   6  11        2.00        1.75      1.09 o 
   0   6  11       66.30       72.03      3.06 o 
   1   6  11       48.55       52.17      2.98 o 
   2   6  11       13.42       12.66      2.84 o 
   3   6  11      157.78      166.11      7.42 o 
   4   6  11        1.97        1.09      2.18 o 
   5   6  11        2.40        2.84      2.62 o 
   6   6  11        0.37       -0.22      1.53 o 
   7   6  11        0.76        0.87      1.96 o 
   8   6  11        0.23       -1.53      1.96 o 
  -5   7  11        8.84       10.04      3.27 o 
  -4   7  11        3.53        3.06      2.40 o 
  -3   7  11       20.67       20.52      2.18 o 
  -2   7  11        1.90        1.96      1.31 o 
  -1   7  11        1.77        1.75      1.09 o 
   0   7  11       78.66       76.83      3.27 o 
   1   7  11      153.77      160.12      4.97 o 
   2   7  11        2.64        2.78      1.46 o 
   3   7  11      139.17      143.85      6.98 o 
   4   7  11       74.93       76.62      5.46 o 
   5   7  11       43.52       35.14      4.58 o 
   6   7  11        2.44        4.15      2.62 o 
   7   7  11        0.11        0.44      3.06 o 
   8   7  11        0.00       -0.44      2.84 o 
  -4   8  11        2.06        1.31      2.40 o 
  -3   8  11       37.03       36.45      2.84 o 
  -2   8  11       31.11       33.40      2.62 o 
  -1   8  11        7.65        7.20      1.53 o 
   0   8  11        0.66        0.22      1.09 o 
   1   8  11       41.19       37.14      2.57 o 
   2   8  11       42.55       40.71      2.78 o 
   3   8  11      115.89      110.84      4.38 o 
   4   8  11       39.61       40.38      4.15 o 
   5   8  11        8.96        6.11      3.06 o 
   6   8  11       31.42       25.10      3.71 o 
   7   8  11        5.51        3.71      3.27 o 
   8   8  11        0.37        1.31      3.49 o 
  -3   9  11        3.87        8.29      1.96 o 
  -2   9  11       14.17       16.81      2.18 o 
  -1   9  11       14.35       12.44      1.75 o 
   0   9  11        2.49        2.18      1.09 o 
   1   9  11       15.26       13.88      1.96 o 
   2   9  11        9.28       13.75      2.01 o 
   3   9  11        0.50        0.00      1.75 o 
   4   9  11        0.00        0.76      1.39 o 
   5   9  11        7.80       13.10      3.27 o 
   6   9  11       25.65       20.95      3.49 o 
   7   9  11        5.15        7.64      3.49 o 
   8   9  11        0.14       -2.18      3.71 o 
  -3  10  11        0.16        2.62      2.84 o 
  -2  10  11       23.63       24.45      2.62 o 
  -1  10  11       11.54       11.13      1.96 o 
   0  10  11       11.47        8.51      1.53 o 
   1  10  11        1.07        1.97      1.62 o 
   2  10  11        0.42        1.30      1.31 o 
   3  10  11       27.31       26.91      2.47 o 
   4  10  11        2.93        4.64      1.75 o 
   5  10  11        2.74        7.20      2.84 o 
   6  10  11        3.04        5.02      2.84 o 
   7  10  11        5.55        6.98      3.49 o 
  -2  11  11        1.33        5.24      3.27 o 
  -1  11  11       42.07       58.06      5.89 o 
   0  11  11       15.59       17.68      3.49 o 
   1  11  11       11.53       12.88      2.23 o 
   2  11  11        0.54       -0.44      1.23 o 
   3  11  11        0.70        1.75      1.39 o 
   4  11  11        2.68        3.46      1.52 o 
   5  11  11        4.33        4.58      1.85 o 
   6  11  11        0.13       -1.75      2.40 o 
   7  11  11        0.40        0.00      3.27 o 
  -1  12  11        0.13        3.71      3.27 o 
   0  12  11        9.15       17.24      3.93 o 
   1  12  11        1.16        1.31      2.40 o 
   2  12  11        1.60        5.24      2.40 o 
   3  12  11       27.87       24.67      3.49 o 
   4  12  11        6.08        7.25      2.73 o 
   5  12  11        0.20        1.28      2.51 o 
   6  12  11        0.39        1.56      1.62 o 
   1  13  11       13.55       19.21      3.93 o 
   2  13  11        4.43       10.04      2.84 o 
   3  13  11        2.39        2.84      2.18 o 
   4  13  11        2.13        5.24      2.40 o 
   5  13  11        0.93        2.18      2.40 o 
  -3  -7  12        1.35        2.84      2.84 o 
  -2  -7  12       20.57       30.78      4.58 o 
   0  -7  12        0.11       -1.31      2.18 o 
  -4  -6  12        0.21        1.31      2.84 o 
  -3  -6  12        1.05        0.87      2.62 o 
  -2  -6  12        0.41        1.96      2.62 o 
   0  -6  12        3.34        3.49      2.62 o 
   1  -6  12        0.11        1.09      2.62 o 
   2  -6  12       10.36       14.62      3.71 o 
  -5  -5  12       32.49       28.81      3.93 o 
  -3  -5  12        0.72        0.65      2.62 o 
  -2  -5  12        7.78       10.48      3.27 o 
   0  -5  12        0.12       -0.44      1.96 o 
   1  -5  12        8.21        4.80      2.40 o 
   2  -5  12        0.40       -1.31      2.18 o 
   3  -5  12        1.40       -0.22      2.18 o 
  -5  -4  12        0.69       -1.31      2.40 o 
  -4  -4  12       16.35       17.24      3.27 o 
  -3  -4  12        3.77        3.93      3.06 o 
  -2  -4  12        1.86        3.27      2.62 o 
  -1  -4  12       25.28       25.98      3.49 o 
   0  -4  12       33.01       36.02      4.15 o 
   1  -4  12        5.41        5.89      2.62 o 
   2  -4  12        0.06        1.09      2.18 o 
   3  -4  12        1.70        1.09      2.62 o 
   4  -4  12        3.34        1.31      2.40 o 
  -6  -3  12        2.76        6.55      3.06 o 
  -5  -3  12       15.15       22.70      3.93 o 
  -4  -3  12       10.58       12.44      3.27 o 
  -3  -3  12      116.25      133.37      6.77 o 
  -2  -3  12      145.45      182.26      8.51 o 
  -1  -3  12       19.43       15.28      2.62 o 
   0  -3  12       51.85       63.52      5.02 o 
   1  -3  12        8.72       10.26      2.84 o 
   2  -3  12        5.89        3.93      2.62 o 
   3  -3  12       98.92       97.35      6.77 o 
   4  -3  12       10.37        6.98      2.62 o 
   5  -3  12       13.34       11.57      3.71 o 
  -6  -2  12       16.87       15.93      3.71 o 
  -5  -2  12        9.41       12.88      3.27 o 
  -4  -2  12        1.33       -0.22      2.18 o 
  -3  -2  12       21.57       31.60      2.70 o 
  -2  -2  12        4.26        5.52      1.57 o 
  -1  -2  12       34.30       26.85      2.84 o 
   0  -2  12        0.46        1.75      1.75 o 
   1  -2  12        2.32        3.71      2.62 o 
   2  -2  12        1.67        6.77      2.40 o 
   3  -2  12        5.62        4.80      2.40 o 
   4  -2  12        5.25        7.86      2.62 o 
   5  -2  12        8.56       10.48      3.27 o 
  -6  -1  12       24.36       26.41      4.37 o 
  -5  -1  12        3.51        6.11      2.84 o 
  -4  -1  12        1.98        3.06      2.40 o 
  -3  -1  12        1.94        3.27      2.40 o 
  -2  -1  12        0.47        2.35      1.36 o 
  -1  -1  12       16.82       21.61      2.62 o 
   0  -1  12       31.99       35.36      3.49 o 
   1  -1  12       20.18       24.45      2.84 o 
   2  -1  12        2.23        3.49      1.75 o 
   3  -1  12       35.39       27.28      3.49 o 
   4  -1  12        0.11        0.44      1.75 o 
   5  -1  12        2.82        3.27      2.40 o 
   6  -1  12        0.09        1.09      2.40 o 
  -6   0  12       14.08       22.48      4.15 o 
  -5   0  12        5.58        6.33      3.06 o 
  -4   0  12      167.78      191.21      8.95 o 
  -3   0  12       88.27       99.32      6.55 o 
  -2   0  12       15.00       15.50      2.84 o 
  -1   0  12        3.40        3.93      1.75 o 
   0   0  12        4.11        5.68      1.53 o 
   1   0  12       13.71        9.82      2.18 o 
   2   0  12       32.50       41.25      3.71 o 
   3   0  12        3.68        2.84      1.53 o 
   4   0  12       15.61       13.10      2.62 o 
   5   0  12        4.76        6.33      2.62 o 
   6   0  12        0.02        1.09      2.18 o 
  -6   1  12        0.97        1.53      2.62 o 
  -5   1  12        9.30        9.17      3.27 o 
  -4   1  12       61.92       65.27      5.68 o 
  -3   1  12       55.75       62.65      5.46 o 
  -2   1  12       26.38       28.81      3.71 o 
  -1   1  12       25.52       25.54      3.06 o 
   0   1  12       12.43       10.91      2.18 o 
   1   1  12       62.30       83.38      5.46 o 
   2   1  12        0.14       -0.44      1.53 o 
   3   1  12       10.46       13.32      2.40 o 
   4   1  12        0.12       -0.44      1.75 o 
   5   1  12        0.20       -1.96      1.53 o 
   6   1  12        7.80        7.86      1.75 o 
   7   1  12        0.23       -0.44      1.53 o 
  -6   2  12        0.88        1.53      2.62 o 
  -5   2  12        1.68        3.27      2.40 o 
  -4   2  12       30.02       31.43      4.15 o 
  -3   2  12      648.42      732.54     17.24 o 
  -2   2  12      105.76      109.14      6.55 o 
  -1   2  12       46.57       34.27      3.49 o 
   0   2  12       40.57       31.21      3.06 o 
   1   2  12        1.90        5.46      1.96 o 
   2   2  12       15.60       17.03      2.62 o 
   3   2  12       28.81       36.67      3.49 o 
   4   2  12       14.02       12.66      2.84 o 
   5   2  12        4.34        2.84      1.96 o 
   6   2  12        1.00        2.62      2.40 o 
   7   2  12        0.37        0.44      1.31 o 
  -6   3  12        2.62        4.58      2.62 o 
  -5   3  12       20.52       21.39      4.15 o 
  -4   3  12       16.99       17.24      3.49 o 
  -3   3  12       31.59       39.95      4.58 o 
  -2   3  12       34.57       35.36      4.15 o 
  -1   3  12       10.55        8.29      2.40 o 
   0   3  12       40.14       40.82      3.49 o 
   1   3  12       47.78       55.22      4.58 o 
   2   3  12        0.03       -1.09      1.53 o 
   3   3  12        1.12        2.62      1.75 o 
   4   3  12        5.13        2.84      1.53 o 
   5   3  12       54.10       42.78      4.37 o 
   6   3  12       14.15       13.10      2.84 o 
   7   3  12        4.14        5.24      2.84 o 
  -6   4  12        2.22        3.93      2.62 o 
  -5   4  12       11.11        9.82      3.06 o 
  -4   4  12       74.21       71.60      5.68 o 
  -3   4  12       17.19       12.88      2.84 o 
  -2   4  12       25.78       22.05      3.27 o 
  -1   4  12        1.04        0.00      1.75 o 
   0   4  12       27.39       23.14      2.84 o 
   1   4  12        4.28        8.29      2.18 o 
   2   4  12        9.83        7.64      1.96 o 
   3   4  12        2.68        5.02      2.18 o 
   4   4  12        1.26       -1.09      1.31 o 
   5   4  12        5.94        4.15      1.96 o 
   6   4  12        0.01        1.75      1.96 o 
   7   4  12        0.02       -1.96      1.75 o 
  -5   5  12        4.90        5.02      2.84 o 
  -4   5  12        0.62        0.22      1.96 o 
  -3   5  12        0.76        1.75      2.40 o 
  -2   5  12       24.80       20.08      2.18 o 
  -1   5  12       30.76       32.09      2.40 o 
   0   5  12       22.01       19.43      2.62 o 
   1   5  12       63.96       69.19      5.24 o 
   2   5  12       35.99       32.09      3.71 o 
   3   5  12        2.23        1.75      1.96 o 
   4   5  12        0.43        0.22      1.75 o 
   5   5  12        7.73        6.77      2.62 o 
   6   5  12        0.22        0.87      1.96 o 
   7   5  12        0.18       -0.22      2.18 o 
   8   5  12        0.00       -2.40      1.96 o 
  -5   6  12        3.56        6.11      2.84 o 
  -4   6  12       14.46       14.19      3.49 o 
  -3   6  12       26.23       24.67      3.93 o 
  -2   6  12        0.00        0.00      1.09 o 
  -1   6  12        0.34        1.09      1.31 o 
   0   6  12       20.81       21.83      1.96 o 
   1   6  12        2.84        1.53      2.40 o 
   2   6  12       19.29       18.99      2.84 o 
   3   6  12       21.48       25.10      3.49 o 
   4   6  12       47.81       50.42      4.58 o 
   5   6  12        0.09       -0.65      1.96 o 
   6   6  12        1.57        3.49      1.75 o 
   7   6  12        5.61        6.11      2.62 o 
   8   6  12        0.06        1.75      2.84 o 
  -4   7  12        4.93        4.37      2.84 o 
  -3   7  12        8.52        8.08      2.84 o 
  -2   7  12        0.72        1.31      1.31 o 
  -1   7  12        2.11        1.75      1.31 o 
   0   7  12      103.28       98.88      4.37 o 
   1   7  12        0.53        0.48      1.31 o 
   2   7  12        5.30        4.90      1.52 o 
   3   7  12        2.04       -0.87      1.96 o 
   4   7  12       10.06       10.70      2.84 o 
   5   7  12        5.62        5.89      3.06 o 
   6   7  12        0.47       -0.22      2.40 o 
   7   7  12        1.00       -0.22      2.18 o 
   8   7  12        0.48       -1.09      2.40 o 
  -4   8  12        0.27        1.31      2.84 o 
  -3   8  12        4.36        3.93      2.40 o 
  -2   8  12        6.92        8.95      1.75 o 
  -1   8  12       15.55       15.06      1.96 o 
   0   8  12       20.64       22.70      2.18 o 
   1   8  12        0.00        0.22      1.36 o 
   2   8  12       18.89       16.72      2.16 o 
   3   8  12        0.34        0.44      1.96 o 
   4   8  12       25.95       27.72      3.71 o 
   5   8  12       34.12       19.86      3.93 o 
   6   8  12       49.60       36.89      4.58 o 
   7   8  12        6.94        5.46      2.84 o 
  -3   9  12        5.93        7.64      2.62 o 
  -2   9  12        3.32        5.24      1.75 o 
  -1   9  12        9.46        8.51      1.75 o 
   0   9  12        0.11       -0.87      0.87 o 
   1   9  12        0.01        0.86      1.31 o 
   2   9  12        2.39        2.95      1.54 o 
   3   9  12        8.20        9.19      1.77 o 
   4   9  12       23.06       14.84      3.06 o 
   5   9  12       58.31       42.35      5.02 o 
   6   9  12        7.41        8.51      3.06 o 
   7   9  12        3.08        3.93      3.06 o 
  -2  10  12       31.14       31.00      2.62 o 
  -1  10  12       19.66       15.93      2.18 o 
   0  10  12       20.96       23.19      2.46 o 
   1  10  12        7.85        5.86      1.89 o 
   2  10  12        0.61        0.25      1.46 o 
   3  10  12        0.48        1.44      1.46 o 
   4  10  12        2.07        2.59      1.62 o 
   5  10  12        2.69        2.84      2.84 o 
   6  10  12        0.90        1.09      2.62 o 
   7  10  12        0.38        0.65      2.84 o 
  -1  11  12        6.78        8.51      2.84 o 
   0  11  12        0.00        1.73      1.99 o 
   1  11  12        0.16        0.38      1.83 o 
   2  11  12       27.45       29.27      2.95 o 
   3  11  12        0.78        0.11      1.54 o 
   4  11  12        4.07        7.06      2.73 o 
   5  11  12        0.60        3.17      1.83 o 
   6  11  12        4.98        4.37      2.84 o 
   0  12  12       72.77       73.78      5.68 o 
   1  12  12        0.53        4.58      2.62 o 
   2  12  12        1.46        2.18      2.40 o 
   3  12  12        1.69        2.28      1.62 o 
   4  12  12        0.82        1.31      1.54 o 
   5  12  12        0.05        1.31      1.96 o 
   2  13  12       23.79       25.10      3.71 o 
   3  13  12       10.24       14.19      3.06 o 
   4  13  12        0.37        1.31      2.18 o 
  -3  -6  13        1.47        0.87      2.84 o 
  -2  -6  13        6.47        8.29      3.27 o 
   0  -6  13        0.14       -0.44      2.40 o 
  -4  -5  13       20.50       29.90      4.58 o 
  -3  -5  13       13.51       20.74      4.15 o 
  -2  -5  13        2.39       11.35      3.49 o 
   0  -5  13        2.14        3.49      2.18 o 
   1  -5  13        4.64        2.18      2.62 o 
   2  -5  13        0.74        2.40      2.62 o 
  -4  -4  13       23.92       31.43      4.37 o 
  -3  -4  13       22.77       32.52      4.37 o 
  -2  -4  13        4.29       13.32      3.49 o 
   0  -4  13        8.96       13.32      3.06 o 
   1  -4  13        0.00        1.53      2.40 o 
   2  -4  13        0.46        3.49      2.40 o 
   3  -4  13        1.20        1.75      2.40 o 
  -3  -3  13        7.19       10.91      3.06 o 
  -2  -3  13       33.94       51.30      5.46 o 
   0  -3  13       10.69       10.70      2.62 o 
   1  -3  13        3.53        4.37      2.40 o 
   2  -3  13        7.78       11.13      3.06 o 
   3  -3  13        0.26       -0.87      2.18 o 
   4  -3  13        0.01        0.00      2.18 o 
  -5  -2  13        2.81        4.37      3.06 o 
  -4  -2  13        0.04        0.87      2.62 o 
  -3  -2  13        6.79       10.04      2.84 o 
  -2  -2  13       38.59       38.20      4.37 o 
  -1  -2  13       11.35       13.32      2.62 o 
   0  -2  13        1.77        2.40      1.96 o 
   1  -2  13       90.82       94.30      6.33 o 
   2  -2  13       26.31       26.85      3.93 o 
   3  -2  13       28.02       33.18      4.37 o 
   4  -2  13       13.17       13.53      3.06 o 
  -6  -1  13        4.73        8.08      3.49 o 
  -5  -1  13       10.15       13.10      3.49 o 
  -4  -1  13       12.21       14.84      3.49 o 
  -3  -1  13       17.68       18.55      3.49 o 
  -2  -1  13       35.72       29.25      3.49 o 
  -1  -1  13        0.84        0.22      1.31 o 
   0  -1  13       20.05       16.15      2.84 o 
   3  -1  13      230.47      243.82     10.48 o 
   4  -1  13       29.00       29.25      3.93 o 
   5  -1  13        0.06        0.65      2.40 o 
  -6   0  13        1.86        1.75      3.27 o 
  -5   0  13        0.26        2.18      2.84 o 
  -4   0  13        0.21        1.09      2.40 o 
  -3   0  13       25.78       28.59      3.93 o 
  -2   0  13        4.47        6.98      2.40 o 
  -1   0  13        0.47        0.44      1.53 o 
   0   0  13       12.55       13.32      2.62 o 
   1   0  13        3.06        6.33      2.18 o 
   2   0  13        1.22        5.89      2.18 o 
   3   0  13       43.58       38.64      3.27 o 
   5   0  13        0.67        1.53      2.18 o 
   6   0  13        0.01        0.65      2.40 o 
  -6   1  13        1.05        2.84      3.27 o 
  -5   1  13        4.61        3.93      2.84 o 
  -4   1  13        0.50        0.65      2.40 o 
  -3   1  13      166.80      202.56      9.39 o 
  -2   1  13       95.66       89.06      6.11 o 
  -1   1  13        0.21       -0.44      1.53 o 
   0   1  13       13.84       11.57      2.18 o 
   1   1  13       21.55       25.54      3.71 o 
   2   1  13        4.00       12.22      2.84 o 
   3   1  13        0.80        0.00      1.53 o 
   4   1  13        1.88        2.84      1.96 o 
   5   1  13        0.37       -1.31      1.75 o 
   6   1  13        1.53       -0.44      1.53 o 
  -5   2  13        0.12        0.44      2.62 o 
  -4   2  13        3.21        3.71      2.84 o 
  -3   2  13       61.13       71.81      6.11 o 
  -2   2  13        5.79        5.89      2.62 o 
  -1   2  13        2.95        3.49      1.96 o 
   0   2  13        5.81        2.84      1.75 o 
   1   2  13        2.57        1.96      1.96 o 
   2   2  13        2.11        3.27      1.96 o 
   3   2  13        8.68        5.02      1.96 o 
   4   2  13        2.94        1.31      1.96 o 
   5   2  13        3.98        2.84      2.18 o 
  -5   3  13        0.93        3.06      2.84 o 
  -4   3  13        3.58        2.40      2.84 o 
  -3   3  13      125.19      148.87      8.29 o 
  -2   3  13      150.64      154.98      7.86 o 
  -1   3  13        0.42       -1.75      1.75 o 
   0   3  13       17.13       10.91      2.40 o 
   1   3  13        6.80        7.64      2.40 o 
   2   3  13       41.20       40.16      3.71 o 
   3   3  13       12.15       12.44      2.62 o 
   4   3  13        7.01        6.33      1.96 o 
   5   3  13        1.16        1.09      1.75 o 
   6   3  13        8.70        7.86      2.62 o 
   7   3  13        0.69        0.44      2.18 o 
  -5   4  13        1.16        4.15      2.62 o 
  -4   4  13       24.58       34.49      4.58 o 
  -3   4  13        0.26        1.96      2.62 o 
  -2   4  13      162.28      172.22      8.51 o 
  -1   4  13      109.04      102.59      6.11 o 
   0   4  13       31.16       26.19      3.27 o 
   1   4  13        5.54        5.68      2.40 o 
   2   4  13       46.27       42.35      4.15 o 
   3   4  13       23.95       36.02      4.15 o 
   4   4  13        0.86        0.44      1.53 o 
   5   4  13        2.37        2.18      2.18 o 
   6   4  13       30.71       21.17      3.49 o 
   7   4  13        9.64        8.08      2.84 o 
  -5   5  13        0.02       -0.65      2.40 o 
  -4   5  13       31.73       29.90      4.58 o 
  -3   5  13       31.49       30.56      4.15 o 
  -2   5  13       58.16       56.32      5.02 o 
  -1   5  13        0.27        0.00      1.75 o 
   0   5  13       21.99       19.86      2.84 o 
   1   5  13       21.65       27.50      3.71 o 
   2   5  13       18.94       20.30      3.27 o 
   3   5  13       38.72       50.86      4.80 o 
   4   5  13        7.82       10.91      2.62 o 
   5   5  13        4.79        5.24      2.40 o 
   6   5  13        0.08       -0.44      1.96 o 
   7   5  13        0.00        1.53      2.40 o 
  -4   6  13       10.27       10.26      3.27 o 
  -3   6  13        0.00        0.87      2.18 o 
  -2   6  13       27.46       31.43      2.62 o 
  -1   6  13        1.27        0.65      1.31 o 
   0   6  13        0.55        0.87      1.53 o 
   1   6  13       27.98       27.07      3.93 o 
   2   6  13       12.04       13.10      3.06 o 
   3   6  13        0.03        0.44      1.75 o 
   4   6  13        5.82        4.58      1.96 o 
   5   6  13        3.15        0.87      1.75 o 
   6   6  13        0.46       -0.65      1.75 o 
   7   6  13        0.39       -0.87      1.96 o 
  -4   7  13        6.15        6.11      3.06 o 
  -3   7  13        2.77        1.75      2.18 o 
  -2   7  13        5.72        7.64      1.75 o 
  -1   7  13        0.00       -0.65      1.31 o 
   0   7  13        7.92        5.46      1.53 o 
   1   7  13        1.86        0.38      1.52 o 
   2   7  13       20.06       23.36      3.71 o 
   3   7  13       22.45       15.28      3.27 o 
   4   7  13       10.19       11.57      3.06 o 
   5   7  13        4.09        2.18      2.62 o 
   6   7  13        1.87        2.84      2.18 o 
   7   7  13        1.68        0.65      2.18 o 
  -3   8  13       19.29       22.48      3.93 o 
  -2   8  13        6.08        6.98      1.75 o 
  -1   8  13        0.18       -0.44      1.31 o 
   0   8  13       13.86       13.97      1.75 o 
   1   8  13        8.37       14.40      2.23 o 
   2   8  13       22.67       24.65      2.54 o 
   3   8  13        4.59        3.06      2.62 o 
   4   8  13       30.72       24.01      3.27 o 
   5   8  13       18.75       11.13      3.49 o 
   6   8  13       25.68       17.24      3.71 o 
   7   8  13        0.80        2.18      2.62 o 
  -3   9  13        2.49        1.53      2.40 o 
  -2   9  13        9.57       10.26      1.96 o 
  -1   9  13        3.22        4.37      1.53 o 
   0   9  13        9.33        8.29      1.53 o 
   1   9  13        0.60        0.20      1.46 o 
   2   9  13        0.27        0.44      1.54 o 
   3   9  13       18.01       14.86      2.14 o 
   4   9  13        0.03       -0.65      2.18 o 
   5   9  13       24.02       26.41      4.15 o 
   6   9  13       25.60       27.07      4.37 o 
   7   9  13        0.30       -1.09      2.84 o 
  -2  10  13        9.46        8.08      1.96 o 
  -1  10  13        9.45        8.95      2.84 o 
   0  10  13        1.60        3.77      1.83 o 
   1  10  13        0.19       -0.46      1.68 o 
   2  10  13        0.09        0.11      1.54 o 
   3  10  13        0.03        0.76      1.54 o 
   4  10  13        0.19        1.31      2.40 o 
   5  10  13        0.05       -0.44      2.62 o 
   6  10  13        3.18        2.84      2.84 o 
  -1  11  13       27.09       25.54      2.62 o 
   0  11  13        1.95        2.62      1.89 o 
   1  11  13        1.20        3.99      1.94 o 
   2  11  13        1.03        2.16      1.77 o 
   3  11  13        2.08        3.84      1.77 o 
   4  11  13        0.59       -0.24      1.62 o 
   5  11  13        0.04        0.44      2.84 o 
   6  11  13        1.28        4.37      3.06 o 
   1  12  13        0.11       -1.09      2.40 o 
   2  12  13        0.88        0.34      1.89 o 
   3  12  13        1.02        1.96      1.70 o 
   4  12  13        1.23        3.38      1.85 o 
   5  12  13        0.03        1.20      1.83 o 
  -2  -5  14        0.77        1.96      3.06 o 
  -3  -4  14       23.63       28.16      4.37 o 
  -2  -4  14        2.47        4.37      3.06 o 
   0  -4  14        0.33        0.22      2.18 o 
   1  -4  14        1.12        3.06      2.40 o 
   2  -4  14        2.37        1.96      2.40 o 
  -2  -3  14        3.46        3.06      3.06 o 
   0  -3  14       42.50       39.95      4.58 o 
   1  -3  14        2.42        2.40      2.18 o 
   2  -3  14       16.78       21.83      3.93 o 
   3  -3  14        6.19        7.86      2.84 o 
  -5  -2  14        0.24        0.22      3.49 o 
  -4  -2  14       14.90       27.94      4.37 o 
   0  -2  14       44.01       37.33      4.15 o 
   1  -2  14       10.86       12.88      2.84 o 
   2  -2  14       28.74       28.38      4.15 o 
   3  -2  14        1.55        6.33      2.62 o 
   4  -2  14        0.50        1.31      2.40 o 
  -5  -1  14       11.44       14.84      4.15 o 
  -4  -1  14        6.00       12.44      3.49 o 
  -3  -1  14        0.71        2.18      2.40 o 
  -2  -1  14       48.70       47.58      4.37 o 
  -1  -1  14       14.07       15.93      2.62 o 
   3  -1  14      289.67      306.03     12.01 o 
   4  -1  14        1.08        4.58      2.40 o 
  -5   0  14        1.41        3.27      2.84 o 
  -4   0  14        0.06       -1.09      2.62 o 
  -3   0  14        0.23        1.09      2.18 o 
  -2   0  14        1.58        1.75      2.18 o 
  -1   0  14        6.76       10.04      2.18 o 
   0   0  14        3.09        4.80      2.40 o 
   1   0  14        0.00       -1.96      1.53 o 
   2   0  14        6.02        9.82      2.62 o 
   5   0  14        2.32        2.18      2.40 o 
  -5   1  14        0.08       -0.22      2.84 o 
  -4   1  14        0.46        0.87      2.84 o 
  -3   1  14       56.92       63.08      5.89 o 
  -2   1  14        0.27        0.44      2.18 o 
  -1   1  14        1.55        3.06      1.96 o 
   0   1  14        3.71        3.93      2.18 o 
   1   1  14        0.00       -2.18      1.75 o 
   2   1  14        9.49       12.22      2.62 o 
   3   1  14        6.93        6.33      2.40 o 
   4   1  14        0.58        1.31      2.18 o 
   5   1  14        3.98        1.75      2.18 o 
  -5   2  14        6.21        7.20      3.49 o 
  -4   2  14        4.01        3.06      3.06 o 
  -3   2  14       68.07       72.91      6.33 o 
  -2   2  14       14.01       16.59      3.27 o 
  -1   2  14       10.89        6.77      2.40 o 
   0   2  14        2.72        0.65      1.53 o 
   1   2  14        3.70        3.71      2.40 o 
   2   2  14       20.83       19.86      3.27 o 
   3   2  14       16.95       19.43      2.84 o 
   4   2  14        0.32       -1.96      1.53 o 
   5   2  14        1.49       -0.22      1.96 o 
   6   2  14        0.08       -2.29      1.53 o 
  -5   3  14        0.28        0.22      2.62 o 
  -4   3  14       20.46       23.36      4.58 o 
  -3   3  14       20.93       20.52      3.93 o 
  -2   3  14       15.85       16.15      3.49 o 
  -1   3  14       55.39       61.34      5.02 o 
   0   3  14        2.77        5.02      1.96 o 
   1   3  14        2.59        3.93      2.40 o 
   2   3  14        4.51        5.02      2.18 o 
   3   3  14        0.69        0.87      1.75 o 
   4   3  14        0.18        0.22      1.31 o 
   5   3  14        2.49        2.18      1.96 o 
   6   3  14        0.25        1.09      1.96 o 
  -4   4  14       12.89       16.81      4.15 o 
  -3   4  14        8.51        5.68      3.06 o 
  -2   4  14       38.54       30.56      4.15 o 
  -1   4  14       81.32       84.04      5.89 o 
   0   4  14        1.88        0.00      1.75 o 
   1   4  14       59.30       63.74      5.46 o 
   2   4  14       48.99       34.49      3.93 o 
   3   4  14       29.61       34.71      4.37 o 
   4   4  14        0.87       -0.44      1.75 o 
   5   4  14       17.62       16.15      3.49 o 
   6   4  14        9.27       13.32      3.06 o 
  -4   5  14        4.97        5.24      3.06 o 
  -3   5  14        3.54        7.86      2.84 o 
  -2   5  14        7.32        6.11      2.62 o 
  -1   5  14      127.53      146.90      7.42 o 
   0   5  14        2.93        0.22      1.96 o 
   1   5  14        0.09       -1.31      1.75 o 
   2   5  14        5.90        5.68      2.40 o 
   3   5  14       31.75       31.65      4.15 o 
   4   5  14        2.66        3.06      2.18 o 
   5   5  14        2.81        1.75      2.40 o 
   6   5  14        5.07       10.70      2.84 o 
  -4   6  14        5.92        8.08      3.06 o 
  -3   6  14        0.49        3.06      2.40 o 
  -2   6  14        0.10        0.22      1.96 o 
  -1   6  14        2.65        0.65      1.96 o 
   0   6  14        1.09        1.75      1.75 o 
   1   6  14       24.73       29.25      4.15 o 
   2   6  14       25.20       27.94      3.93 o 
   3   6  14        0.01       -0.65      1.75 o 
   4   6  14        2.07        1.09      1.75 o 
   5   6  14        1.91        1.53      2.18 o 
   6   6  14        3.75        0.65      1.75 o 
  -3   7  14        4.81        7.20      2.84 o 
  -2   7  14        1.74        1.75      1.75 o 
  -1   7  14        9.36       15.06      2.18 o 
   0   7  14        8.37        6.11      1.96 o 
   1   7  14        0.15        1.75      2.62 o 
   2   7  14        6.55        7.42      3.06 o 
   3   7  14       12.86        7.42      3.06 o 
   4   7  14        2.33        4.15      2.40 o 
   5   7  14        1.41        0.22      1.75 o 
   6   7  14        0.53        3.71      2.40 o 
  -3   8  14        2.44        3.06      2.40 o 
  -2   8  14        0.16        1.09      1.53 o 
  -1   8  14        4.76        4.58      1.53 o 
   0   8  14        1.09        0.44      1.31 o 
   1   8  14       17.00       15.43      2.36 o 
   2   8  14        2.97        4.15      2.62 o 
   3   8  14        1.11       -0.87      2.40 o 
   4   8  14        1.05        0.65      2.18 o 
   5   8  14        4.30        3.49      2.40 o 
   6   8  14        0.13        0.44      2.62 o 
  -2   9  14        0.67        1.75      1.53 o 
  -1   9  14        0.85        1.96      1.31 o 
   0   9  14        0.28       -1.58      1.52 o 
   1   9  14        3.32        2.69      1.83 o 
   2   9  14       16.98       16.90      2.39 o 
   3   9  14        4.01        3.27      2.62 o 
   4   9  14       17.05       14.62      3.06 o 
   5   9  14       42.52       31.87      3.93 o 
   6   9  14        7.04        3.27      2.62 o 
  -1  10  14        9.18        8.51      1.96 o 
   0  10  14        1.11        3.23      2.05 o 
   1  10  14        0.98        1.60      2.05 o 
   2  10  14        6.58        5.72      1.92 o 
   3  10  14        6.05        9.56      2.14 o 
   4  10  14        1.40        2.40      2.40 o 
   5  10  14       17.11       16.15      3.71 o 
   6  10  14        0.17       -0.22      3.06 o 
   0  11  14        0.00        1.45      2.14 o 
   1  11  14        0.32       -1.91      1.94 o 
   2  11  14        4.95        3.71      2.01 o 
   3  11  14        0.82        2.26      1.83 o 
   4  11  14        2.76        2.62      2.62 o 
   5  11  14        0.14        1.31      3.06 o 
   0  -3  15        9.80       11.13      3.06 o 
   1  -3  15        0.90        3.06      2.40 o 
   0  -2  15        1.25        5.02      2.40 o 
   1  -2  15        0.55        3.27      2.40 o 
   2  -2  15       12.34       12.01      3.06 o 
  -4  -1  15        1.54        2.62      2.84 o 
  -3  -1  15        0.01        0.00      2.18 o 
  -2  -1  15       24.28       26.19      3.71 o 
   2  -1  15        6.70        7.20      2.62 o 
   3  -1  15        1.10        7.20      2.62 o 
  -4   0  15        2.11        1.53      2.84 o 
  -3   0  15        0.16        1.31      2.40 o 
  -2   0  15        7.48        8.51      2.84 o 
  -1   0  15        2.03        3.93      2.18 o 
   0   0  15        3.12        4.15      2.62 o 
   1   0  15        6.45        5.46      2.40 o 
   4   0  15        0.32        5.68      2.40 o 
  -4   1  15        0.04        1.09      2.84 o 
  -3   1  15        9.26       12.66      3.49 o 
  -2   1  15        4.31        3.06      2.40 o 
  -1   1  15        1.78        1.31      1.75 o 
   0   1  15        5.17       10.70      3.06 o 
   1   1  15        0.04        0.00      2.18 o 
   2   1  15       13.89       23.36      3.49 o 
   3   1  15        8.43        8.73      2.62 o 
   4   1  15        0.08        0.00      2.40 o 
  -4   2  15        0.11       -1.75      2.62 o 
  -3   2  15        7.62       10.70      3.49 o 
  -2   2  15       22.58       20.08      3.71 o 
  -1   2  15       11.38       15.06      3.06 o 
   0   2  15        4.70        8.73      3.06 o 
   1   2  15        0.84        0.44      2.40 o 
   2   2  15        0.20       -1.75      1.96 o 
   3   2  15       26.12       25.54      3.27 o 
   4   2  15        0.21       -0.87      1.75 o 
   5   2  15        1.43        1.96      2.18 o 
  -4   3  15        3.93        3.06      3.06 o 
  -3   3  15       33.61       37.33      4.80 o 
  -2   3  15       41.06       39.29      4.80 o 
  -1   3  15       10.37       10.04      2.84 o 
   0   3  15        0.30        2.40      2.40 o 
   1   3  15        4.10        8.08      3.27 o 
   2   3  15       21.69       22.70      3.49 o 
   3   3  15        1.27        1.31      1.96 o 
   4   3  15        0.80        0.65      1.53 o 
   5   3  15        0.55        0.87      1.96 o 
  -4   4  15        0.89        3.27      3.06 o 
  -3   4  15        1.48        0.87      2.62 o 
  -2   4  15      122.89      109.58      7.20 o 
  -1   4  15       52.27       51.30      5.02 o 
   0   4  15        1.60       -0.22      1.75 o 
   1   4  15        9.01       10.48      3.06 o 
   2   4  15        0.39        3.27      2.40 o 
   3   4  15        7.69        9.82      2.84 o 
   4   4  15        5.52        8.08      2.62 o 
   5   4  15        2.61        1.96      2.62 o 
   6   4  15        0.00        2.18      2.18 o 
  -3   5  15        0.02        1.75      2.62 o 
  -2   5  15        0.96        3.49      2.84 o 
  -1   5  15        5.16        5.46      2.62 o 
   0   5  15       10.62        6.33      2.40 o 
   1   5  15       21.06       25.54      3.93 o 
   2   5  15       10.36        8.29      2.62 o 
   3   5  15        1.57        0.44      1.96 o 
   4   5  15        0.13       -1.09      1.96 o 
   5   5  15        0.20        0.22      2.40 o 
   6   5  15        0.02        0.00      1.96 o 
  -3   6  15       28.69       27.28      4.37 o 
  -2   6  15        1.83        1.31      2.18 o 
  -1   6  15        0.53        2.18      2.18 o 
   0   6  15       11.99       14.19      2.84 o 
   1   6  15        5.88        4.80      2.40 o 
   2   6  15        0.00        1.31      1.75 o 
   3   6  15        5.09       10.70      2.84 o 
   4   6  15        0.33        0.00      1.75 o 
   5   6  15        2.32        0.44      2.40 o 
   6   6  15        1.52        2.84      2.40 o 
  -2   7  15        0.26        0.65      2.18 o 
  -1   7  15        1.33        1.09      1.96 o 
   0   7  15       48.30       45.62      4.15 o 
   1   7  15        2.93        2.40      3.06 o 
   2   7  15        0.12       -0.44      2.62 o 
   3   7  15        1.03        1.96      2.40 o 
   4   7  15        0.11       -0.87      1.75 o 
   5   7  15        1.43        0.65      2.18 o 
   6   7  15        2.28        4.15      2.62 o 
  -2   8  15        4.09        4.58      2.62 o 
  -1   8  15        1.43        0.44      1.53 o 
   0   8  15        2.14        1.31      2.84 o 
   1   8  15        1.31        1.31      3.06 o 
   2   8  15        1.04       -0.87      2.40 o 
   3   8  15        4.60        3.49      2.84 o 
   4   8  15        0.42        0.44      2.18 o 
   5   8  15        1.60        1.31      2.62 o 
  -1   9  15        0.32        0.65      1.53 o 
   0   9  15        0.24       -1.63      1.77 o 
   1   9  15       16.41       17.85      3.38 o 
   2   9  15        8.19        8.73      3.27 o 
   3   9  15        1.78        0.22      2.62 o 
   4   9  15        0.48        0.65      2.18 o 
   5   9  15        0.88        0.44      2.40 o 
   0  10  15        1.81        4.02      2.30 o 
   1  10  15        2.13        2.50      2.25 o 
   2  10  15        7.19        8.88      2.14 o 
   3  10  15        1.36        1.75      2.84 o 
   4  10  15        6.54        3.27      2.62 o 
   2  11  15        0.87       -0.92      1.99 o 
   3  11  15        0.80        0.05      1.99 o 
   2  -1  16        3.92        6.55      2.84 o 
  -3   0  16        0.90        0.65      2.62 o 
  -2   0  16        1.80        0.00      2.18 o 
  -1   0  16       34.87       30.78      3.71 o 
  -3   1  16        0.37        0.22      2.62 o 
  -2   1  16        0.01       -0.44      2.18 o 
  -1   1  16        3.87        3.06      2.18 o 
   0   1  16        1.93        3.49      2.84 o 
   1   1  16       15.08       16.59      3.49 o 
   2   1  16        4.53        5.89      2.84 o 
  -3   2  16        5.65        6.98      3.06 o 
  -2   2  16       11.90       12.01      3.49 o 
  -1   2  16       12.69       13.97      3.06 o 
   0   2  16        3.28       10.70      3.49 o 
   1   2  16        0.86       -1.53      2.40 o 
   2   2  16        4.00        2.84      2.62 o 
   3   2  16        0.01        0.44      1.75 o 
   4   2  16       13.30       15.06      3.49 o 
  -3   3  16        1.33       -0.87      2.62 o 
  -2   3  16       18.95       26.63      4.37 o 
  -1   3  16       17.75       12.88      3.06 o 
   0   3  16        1.48        1.31      2.84 o 
   1   3  16        0.02        2.62      2.84 o 
   2   3  16        0.00        0.44      2.18 o 
   3   3  16        0.69        1.53      2.18 o 
   4   3  16        0.92        0.65      1.75 o 
  -3   4  16        0.02        1.96      3.06 o 
  -2   4  16        9.66       11.13      3.27 o 
  -1   4  16       33.27       29.90      4.15 o 
   0   4  16        1.27        7.42      3.06 o 
   1   4  16        0.65       -0.87      2.62 o 
   2   4  16        2.19        2.40      2.40 o 
   3   4  16        4.09        4.15      2.62 o 
   4   4  16        0.07       -0.65      1.75 o 
   5   4  16        0.00        0.22      2.40 o 
  -2   5  16       17.94       18.34      3.93 o 
  -1   5  16       65.53       58.50      5.46 o 
   0   5  16        5.30        9.60      3.27 o 
   1   5  16       17.25       25.10      4.58 o 
   2   5  16        3.39        4.58      2.62 o 
   3   5  16        0.78        1.09      2.40 o 
   4   5  16        5.58        4.37      2.62 o 
   5   5  16        0.22        0.00      2.40 o 
  -2   6  16       10.74       12.22      3.27 o 
  -1   6  16       44.42       29.25      4.15 o 
   0   6  16       19.17       31.65      4.80 o 
   1   6  16       19.18       30.34      5.24 o 
   2   6  16        2.27        0.87      1.75 o 
   3   6  16        1.57        1.09      2.62 o 
   4   6  16        3.41        2.18      2.18 o 
   5   6  16        0.01       -2.95      1.96 o 
  -1   7  16       11.01        9.82      2.84 o 
   0   7  16        2.87        3.93      3.49 o 
   1   7  16       21.34       34.71      5.89 o 
   2   7  16        0.06        0.65      2.40 o 
   3   7  16        0.01        1.31      2.40 o 
   4   7  16       14.16       13.53      3.06 o 
   5   7  16        2.63        2.18      2.18 o 
  -1   8  16        3.33        2.62      2.18 o 
   0   8  16        0.80        0.00      3.49 o 
   1   8  16        0.45       -1.09      3.49 o 
   2   8  16        0.05       -0.65      2.62 o 
   3   8  16        0.67       -0.22      2.84 o 
   4   8  16        1.06        2.40      2.62 o 
   0   9  16        0.05       -0.65      3.71 o 
   1   9  16        0.00       -0.87      3.71 o 
   2   9  16        0.61        1.75      3.06 o 
   3   9  16        0.00        0.00      2.84 o 
   4   9  16        0.15        0.65      2.62 o 
  -1   1  17        2.87        4.80      3.06 o 
   0   1  17        9.28       13.10      4.37 o 
   1   1  17        0.18       -0.44      2.40 o 
  -1   2  17        0.33       -0.65      2.18 o 
   0   2  17        0.03       -0.65      2.62 o 
   1   2  17        1.11        1.31      2.84 o 
   2   2  17        0.09        1.75      2.40 o 
  -2   3  17        0.43        1.75      2.84 o 
  -1   3  17        1.58        3.27      2.40 o 
   0   3  17        0.35        0.22      3.06 o 
   1   3  17        1.12        0.65      2.84 o 
   2   3  17        0.61       -0.44      2.62 o 
   3   3  17        0.49        0.00      2.40 o 
  -1   4  17       21.28       23.36      4.15 o 
   0   4  17        0.02        1.09      3.06 o 
   1   4  17        1.36        2.18      3.49 o 
   2   4  17        0.05        2.84      2.84 o 
   3   4  17        2.57        3.27      2.62 o 
  -1   5  17        1.08        3.49      2.84 o 
   0   5  17        6.11       17.46      4.37 o 
   1   5  17        0.09        1.31      3.27 o 
   2   5  17        1.14        0.22      2.40 o 
   3   5  17        1.46        2.40      2.84 o 
  -1   6  17        0.30       -0.44      2.62 o 
   0   6  17       31.62       37.11      5.89 o 
   1   6  17        0.87       -0.22      3.49 o 
   2   6  17        0.71        0.87      2.62 o 
   3   6  17       11.62       12.44      3.71 o 
   0   7  17       10.61       22.70      5.46 o 
   1   7  17        0.47        3.06      3.71 o 
   2   7  17        0.00       -0.22      2.40 o 
   3   7  17        2.16        1.09      2.84 o 
   1   8  17        4.45        8.08      5.02 o 
   2   8  17        0.03       -1.31      2.84 o 
                                                 
